# Supplementary material for: Hyperactivated Wnt-β-catenin signaling in the absence of sFRP1 and sFRP5 disrupts trophoblast differentiation through repression of Ascl2
Source: BMC Biol. 2020 Oct 27;18:151. doi: 10.1186/s12915-020-00883-4 (PMC7592576; doi:10.1186/s12915-020-00883-4)
Supplement: Supplementary file 2 — Additional file 2: : Table S2. Differentially expressed genes (DEG) between the Cyp19-cre and Cyp19-cre; Ctnnb1f(Ex3)/+ placentas (fold change > 1.5). Table S3. Genes expressed in the Cyp19-cre and Cyp19-cre; Ctnnb1f(Ex3)/+ placentas. [file 12915_2020_883_MOESM2_ESM.zip]

Archive with 2 entries (2 files):
- Additional file 2-Table S2.xlsx
- Additional file 2-Table S3.xlsx
