# Supplementary material for: Hyperactivated Wnt-β-catenin signaling in the absence of sFRP1 and sFRP5 disrupts trophoblast differentiation through repression of Ascl2
Source: BMC Biol. 2020 Oct 27;18:151. doi: 10.1186/s12915-020-00883-4 (PMC7592576; doi:10.1186/s12915-020-00883-4)
Supplement: Supplementary file 2 — Additional file 2: : Table S2. Differentially expressed genes (DEG) between the Cyp19-cre and Cyp19-cre; Ctnnb1f(Ex3)/+ placentas (fold change > 1.5). Table S3. Genes expressed in the Cyp19-cre and Cyp19-cre; Ctnnb1f(Ex3)/+ placentas. [file 12915_2020_883_MOESM2_ESM.zip › Additional file 2-Table S2.xlsx]

## Sheet: Table S2
Table S2. Differentially expressed genes (DEG) between the Cyp19-cre and Cyp19-cre;Ctnnb1f(Ex3)/+ placentas (fold change > 1.5)
GeneSymbol	Cyp19-cre_RPKM	Cyp19-cre;Ctnnb1f(Ex3)/+_RPKM	FC (Cyp19-cre;Ctnnb1f(Ex3)/+/Cyp19-cre)_RPKM	pValue
Rnase2a	11.9135	0	0.00051877	2.27754e-38
Anxa8	12.2705	0.299869	0.0246187	4.02089e-54
Mgp	29.7026	1.01302	0.0343368	3.86015e-45
Smoc2	9.66224	0.382615	0.0397487	4.92733e-51
Tac2	15.9548	0.686421	0.0433124	3.21031e-38
Apoa1	12.7651	0.701904	0.0553056	1.81259e-33
Tdo2	53.6141	3.13192	0.0584619	8.30711e-59
Col1a1	31.2917	1.84515	0.0589935	2.02802e-62
Sfrp4	12.0582	0.71498	0.0594836	4.31346e-41
Lbp	22.7555	1.3904	0.0611712	1.79113e-53
Cxcl14	26.8266	1.8267	0.068174	3.45929e-49
A2m	146.707	10.6988	0.0729319	8.75072e-61
Ly6a	104.431	7.69958	0.0737666	1.7062e-53
Prap1	38.2447	2.99635	0.0785122	6.00115e-38
Gja1	45.0155	3.75496	0.0834428	2.27134e-51
Olfml3	10.638	0.948743	0.089395	7.20843e-33
Baiap2l1	29.9719	2.77563	0.0926477	1.75561e-46
Mfap5	18.7878	1.93658	0.103221	4.95109e-34
Mest	29.7737	3.21519	0.108033	2.45202e-41
Fbln2	13.2112	1.45217	0.109984	6.58968e-39
Krtdap	13.7672	1.52079	0.111069	3.42582e-18
Hbb-bh1	185.478	22.0266	0.118789	5.73155e-40
Acta2	11.3723	1.75258	0.154232	1.09417e-26
Ly6c1	26.3206	4.21569	0.16025	5.70834e-28
Nccrp1	30.6892	4.98256	0.162431	3.84122e-28
Hand2	26.2623	4.32456	0.164729	1.17439e-28
Sphk1	10.5078	1.7556	0.167223	7.25254e-24
Fstl1	19.7819	3.31464	0.16761	6.64399e-29
Gpx3	472.826	79.6566	0.168474	3.47553e-32
S100a4	46.6562	8.16473	0.175149	8.32754e-23
Gatm	28.7131	5.27761	0.183856	1.97082e-26
Hba-x	180.969	33.9517	0.187643	5.10275e-27
Ptrf	13.6997	2.82845	0.206538	2.45064e-22
Rnase4	10.5922	2.2149	0.209267	6.15244e-19
Des	93.2083	19.5572	0.209834	2.25478e-25
Ramp2	8.36157	1.83908	0.2204	1.55756e-12
Serping1	15.6845	3.54838	0.22635	7.27707e-19
Srgn	70.3193	16.9119	0.240551	6.58941e-20
Dmkn	31.6382	7.63102	0.241244	5.99846e-20
Gng11	9.01393	2.1749	0.241711	1.60502e-11
Sepp1	11.9797	2.91428	0.243389	3.55328e-17
LOC102636514	9.62147	2.50807	0.261267	4.24241e-09
Tagln	12.1943	3.47069	0.284772	2.24643e-13
Wt1	8.68588	2.56523	0.295445	1.16334e-13
S100a8	17.3076	5.19669	0.300695	6.1246e-09
Igfbp4	21.979	6.60838	0.300733	1.77246e-14
Cldn5	9.46343	2.84665	0.301028	2.36965e-11
Htra3	19.211	6.04108	0.314503	3.81778e-14
Slc6a12	12.3239	3.92332	0.318442	1.03608e-12
Gsto1	29.9945	9.63168	0.321198	9.46434e-13
2610318N02Rik	11.8299	3.80018	0.321427	9.67411e-11
Nme4	8.4814	2.91294	0.343833	9.18992e-08
Crip1	17.6342	6.10869	0.346765	6.32819e-08
Fgfbp1	70.5597	24.6928	0.349987	2.6104e-12
Dio3	52.2947	18.3069	0.3501	1.89829e-12
Igfbp3	22.1801	7.91597	0.356945	1.70773e-11
Crct1	25.9137	9.30928	0.359389	1.0548e-09
Cwc22	42.5494	15.2922	0.359418	3.9049e-12
Sgk1	14.9325	5.43216	0.363824	2.79526e-11
Klf5	8.69847	3.24127	0.372804	1.05697e-08
Slc25a29	8.44265	3.17787	0.376567	7.98041e-09
Smpd1	19.3981	7.40346	0.381716	3.74136e-10
Rbpms2	14.2486	5.56185	0.390438	3.38304e-09
Snord58b	13.1719	5.1693	0.394249	0.00526378
Ctgf	10.4543	4.13216	0.395361	8.05474e-09
Col18a1	7.58361	3.02373	0.398777	2.19261e-09
Wasf3	8.15718	3.26078	0.399861	1.79688e-08
Pkdcc	13.812	5.54587	0.401601	5.72539e-09
Erv3	74.0545	29.9344	0.404231	4.8903e-10
Bok	16.1007	6.50744	0.404281	2.27839e-08
Apoe	30.6012	12.4617	0.40728	4.06877e-09
Id3	23.3958	9.64179	0.41223	4.70476e-08
Cd24a	12.1846	5.10755	0.419293	7.90241e-08
Fam64a	15.036	6.41565	0.426797	1.4915e-07
Prkcdbp	8.25893	3.59076	0.435057	8.02823e-06
Atp2a3	9.91972	4.3192	0.435468	4.86675e-08
Arl4d	20.0036	8.7187	0.435943	1.55035e-07
B4galnt1	7.75477	3.39993	0.438525	2.34458e-07
Mycn	9.17425	4.02371	0.438688	2.83363e-07
Mdk	24.0784	10.5653	0.438859	1.15214e-07
Pald1	9.89986	4.38091	0.442578	1.01556e-07
Lmcd1	10.6546	4.76568	0.447415	1.00452e-06
Usp53	12.575	5.63648	0.448276	1.1921e-07
Hist1h4i	28.9201	13.0135	0.450183	5.39549e-06
Psca	38.314	17.3168	0.452042	3.32812e-07
Snord100	24.0118	10.8356	0.452694	0.00921389
Cenpb	9.27022	4.2006	0.453221	6.34433e-07
Arhgef25	8.49151	3.84945	0.453444	1.09792e-06
Ctla2a	221.437	101.796	0.459713	7.65643e-08
Ifitm2	15.0861	6.98182	0.463041	2.21379e-05
Rhox4e	8.96129	4.17012	0.465608	3.08615e-05
Chst12	7.23496	3.37325	0.466419	8.2561e-06
Id1	39.3642	18.4229	0.468074	7.97796e-07
Gm13152	15.0052	7.08417	0.472236	4.49007e-06
Trip6	13.0682	6.20587	0.474982	3.22128e-06
Sh3pxd2a	11.8402	5.62493	0.475089	3.59478e-07
Cdc42ep1	14.1312	6.76908	0.479078	1.76268e-06
Rhox4c	10.9115	5.23183	0.479703	4.39415e-05
Hexa	11.6079	5.60084	0.482606	5.42615e-06
Bex1	235.811	114.162	0.484136	5.6123e-07
Ppic	32.5737	15.7732	0.484284	1.93748e-06
Ctsk	15.1518	7.36523	0.486188	5.48131e-06
Pttg1	12.7476	6.20961	0.487217	6.94389e-06
Srd5a1	10.7219	5.23689	0.488504	4.64845e-06
Stag3	14.9348	7.29894	0.488755	1.60463e-06
Nup210	8.61558	4.21412	0.489163	1.71472e-06
Vgll1	20.2778	9.93191	0.489884	7.02793e-06
Cd276	8.14057	4.00085	0.491554	6.58891e-06
Reep6	48.2601	23.7782	0.492732	1.43811e-06
Cd81	24.2201	11.9635	0.494006	4.1528e-06
Mmp15	9.49355	4.68979	0.49405	3.75306e-06
Acat3	7.87569	3.8967	0.494912	2.39316e-05
Kank2	8.4635	4.19761	0.496019	4.22994e-06
Vim	62.2592	30.9117	0.496519	1.69298e-06
Clu	7.62961	3.78768	0.496601	3.64553e-05
Snord99	29.6598	14.7055	0.497098	0.0262662
Cyba	32.2317	16.1036	0.499707	1.16038e-05
Angpt2	17.5078	8.79026	0.50211	3.81875e-06
Fosl2	8.88294	4.48728	0.505198	5.59986e-06
Mrgprg	12.213	6.1884	0.506801	2.11953e-05
Cryab	27.5317	14.0351	0.50984	1.23183e-05
Aoc1	22.8543	11.6535	0.509936	5.70667e-06
Htra1	137.335	70.1686	0.51094	3.22248e-06
Sh3bp1	6.87494	3.51303	0.51115	8.27122e-05
Gpc1	24.1889	12.3731	0.511545	5.22258e-06
Samhd1	24.7749	12.8082	0.517004	6.71474e-06
Rhox4a	21.2526	11.0127	0.518236	1.67837e-05
Rgl3	8.48967	4.41924	0.520638	4.52871e-05
Ctsj	8.77111	4.56956	0.521161	0.000187879
Tgfbr2	16.1278	8.43678	0.523145	1.118e-05
Hmgb3	8.29834	4.36319	0.525926	0.000112786
Cep170b	30.5683	16.1294	0.527662	9.77772e-06
Pcbp4	40.4042	21.331	0.527965	1.42029e-05
Mybl2	55.5886	29.3751	0.528447	1.02095e-05
Ifitm3	7.47237	3.94632	0.528537	0.00216224
Ogdhl	8.03169	4.27268	0.53205	5.1217e-05
Gtsf1l	9.24528	4.92529	0.532981	0.000574468
Ccnd3	218.512	116.488	0.5331	1.16438e-05
Nusap1	8.80692	4.70033	0.533785	5.97097e-05
Wls	7.52339	4.03842	0.536877	9.91607e-05
Wtip	12.9599	6.96142	0.53723	7.69809e-05
Hbb-y	38.1572	20.516	0.537753	8.15809e-05
Ngfrap1	162.968	87.8403	0.539017	2.03973e-05
Fn1	37.9087	20.4443	0.53931	1.76357e-05
Myef2	11.6027	6.2867	0.541879	5.26505e-05
Plk1	64.8013	35.3941	0.546208	3.09822e-05
Efnb1	12.0722	6.59561	0.546395	6.70154e-05
Cdkn2a	11.0277	6.02828	0.546801	0.000355802
Simc1	7.96447	4.36772	0.54845	7.83392e-05
Ube2c	114.33	62.7094	0.548511	3.89156e-05
Dlx3	42.4438	23.3524	0.550213	4.19568e-05
Cdc20	100.724	55.5388	0.551404	3.84641e-05
Erf	12.0065	6.63192	0.552408	8.58312e-05
Dnmt3l	17.9559	9.91847	0.552418	7.73517e-05
D17H6S56E-5	22.8532	12.6275	0.552573	5.62397e-05
Aif1l	25.3489	14.0317	0.553566	5.96469e-05
Tpst1	10.9327	6.05153	0.553606	0.000171441
Snord22	24.13	13.4156	0.556592	0.0145934
Prl8a2	480.41	267.633	0.557098	4.5026e-05
LOC100861615	6.47588	3.6137	0.55817	0.00054066
Plxnb1	12.3966	6.93481	0.559431	6.84887e-05
Rtca	28.6209	16.059	0.561135	0.000123506
Pla2g4d	6.41681	3.60089	0.561254	0.000274696
Vegfb	8.71781	4.90224	0.562492	0.000825952
Kif23	19.1678	10.7819	0.562526	0.000100075
Grtp1	9.17617	5.16141	0.562635	0.00075883
Wnk3	7.59284	4.28425	0.564272	9.8946e-05
Wnt7b	6.5868	3.72069	0.564934	0.000221419
Ap1m2	33.416	18.8782	0.564978	0.000121064
B2m	57.2549	32.4312	0.566472	0.000150577
Cmtm8	24.2094	13.7279	0.567118	0.00028021
Ptprf	37.2436	21.1329	0.56743	8.10605e-05
Gtf2i	7.81117	4.43221	0.567473	0.000206517
Nes	12.1274	6.88415	0.567678	0.000120139
H2afv	10.6687	6.0669	0.568767	0.000511763
Lrfn4	8.59307	4.89998	0.570298	0.000331991
Iffo1	7.26257	4.15028	0.571544	0.000415864
5430416N02Rik	8.94919	5.12356	0.572843	0.0051128
Nudt22	22.7975	13.0592	0.572913	0.000413943
Nacc1	6.50158	3.72601	0.573158	0.000337016
Kif26a	39.6028	22.7677	0.574907	0.000118022
Ski	9.79772	5.65476	0.577184	0.000232215
Pcbd1	7.46603	4.32371	0.579411	0.00517835
Bglap3	6.54949	3.79418	0.579526	0.00279065
Zfp41	8.37105	4.85187	0.579658	0.00039569
Lin28a	33.4746	19.4294	0.580438	0.000183926
Ergic1	11.2483	6.5339	0.580936	0.000419636
Pif1	9.2564	5.41782	0.585357	0.000448253
Adck5	7.97217	4.66668	0.585481	0.00104128
Rcor2	27.1034	15.8822	0.58602	0.00032598
Kdf1	7.94706	4.65764	0.586207	0.00127374
Kif15	11.3354	6.65012	0.5867	0.000335389
Fhl1	6.55796	3.84845	0.586927	0.000881489
Kit	9.8675	5.79742	0.587561	0.000371597
Pstk	6.65767	3.9158	0.588398	0.00374757
Pcgf2	6.80962	4.03471	0.592592	0.00106502
Slc50a1	8.92481	5.3012	0.594174	0.00328942
Ska3	16.0191	9.53153	0.595059	0.00062234
Kctd15	15.2197	9.05666	0.59511	0.000631911
Cdca5	26.3793	15.7361	0.596567	0.000532867
Rnf149	6.34975	3.79292	0.597445	0.00176308
Nipsnap1	15.8335	9.45951	0.597496	0.000811131
Snora7a	29.2429	17.4714	0.597914	0.0195831
Padi2	7.90473	4.72778	0.598142	0.000706095
Ednrb	6.41898	3.84162	0.598539	0.00089227
S100a16	129.455	77.5755	0.599257	0.000408061
Acat2	54.527	32.6948	0.599623	0.000435095
Epas1	19.4779	11.7184	0.60164	0.000485002
Eif2s3y	15.5303	9.34888	0.602037	0.00103353
Nkain1	47.4122	28.5497	0.602173	0.000476365
Sox4	8.00794	4.82889	0.603084	0.00127208
Mis18bp1	11.342	6.85322	0.604271	0.000794142
Rhebl1	9.39938	5.68134	0.604586	0.00313808
Tctex1d2	10.7967	6.52543	0.604639	0.00809307
Suox	8.20942	4.96345	0.604692	0.001626
Tnnc1	8.93006	5.42553	0.607825	0.00946566
Igfbp2	15.9533	9.70064	0.608142	0.00168055
Snhg8	12.9821	7.89553	0.608351	0.00417964
1700086L19Rik	17.8976	10.8978	0.608986	0.00199021
Cyr61	19.8922	12.118	0.609223	0.0010153
Siah1b	9.45074	5.76255	0.609829	0.00189193
Tubb2a	32.3613	19.7405	0.610034	0.000894902
Kif2c	21.6186	13.2096	0.611052	0.000831219
Plekho1	22.4676	13.7474	0.611931	0.00134388
Kif11	22.8064	13.9588	0.612072	0.000734444
Rtn1	21.8558	13.3779	0.612116	0.000791076
Fam107b	11.3304	6.93922	0.612487	0.00125896
Dynlt1b	129.79	79.7616	0.614558	0.000832118
Sarnp	54.4478	33.466	0.614672	0.00101656
Ift46	10.6212	6.53321	0.615156	0.00139188
Bcam	13.8712	8.53526	0.615373	0.00146844
Ccnb1	85.0386	52.3442	0.615543	0.000753185
Wbp5	88.1608	54.4124	0.617213	0.000952884
Hmgb1	82.944	51.3356	0.618928	0.000866256
Snora65	68.2321	42.2406	0.619275	0.00769129
Aurka	56.3462	34.9155	0.619674	0.000989583
Cxx1b	50.5223	31.3812	0.621161	0.00125986
Ascl2	111.175	69.0739	0.621318	0.000961784
Rhbdf1	20.6325	12.8302	0.621874	0.00130774
Sptbn2	19.0071	11.8264	0.622222	0.00101875
Lysmd2	15.6242	9.75208	0.624251	0.00310909
Spag5	16.4402	10.263	0.624284	0.00140993
Gtpbp6	8.94231	5.5822	0.624357	0.00423648
Hmmr	22.1531	13.8422	0.624859	0.00129055
Fbxo34	9.4278	5.90385	0.626263	0.00211152
Il13ra1	6.39398	4.01234	0.627585	0.0028591
Tead2	41.0334	25.7604	0.627809	0.00143275
Inhbb	11.7437	7.37486	0.628018	0.00178172
Rhno1	18.8301	11.8267	0.628118	0.00212778
Rhox4d	13.8719	8.73704	0.629989	0.0075062
Agrn	15.6992	9.90318	0.630822	0.00149905
Jag2	12.569	7.93295	0.631185	0.00197624
Gtpbp2	7.64064	4.82234	0.631213	0.00335872
Fam132a	15.5357	9.81032	0.631548	0.00369652
Man2a2	12.9934	8.21353	0.632148	0.00169951
Morf4l1-ps1	26.5256	16.7775	0.632514	0.00154413
Lsm10	9.00361	5.69672	0.632906	0.0112498
Acyp1	7.08137	4.48141	0.633186	0.0257411
Scarb2	16.7976	10.6405	0.633497	0.00258771
Psmg4	27.2878	17.2901	0.633722	0.005333
1810032O08Rik	11.7569	7.46612	0.635108	0.00366671
Mrpl33	48.4499	30.7863	0.635493	0.0038819
Ndn	7.63899	4.85668	0.635899	0.00652983
Pdrg1	37.4516	23.8754	0.637535	0.00256513
Hmga2	12.0939	7.71157	0.637672	0.00248676
Sall4	19.8388	12.6533	0.637822	0.00199805
Ak3	16.7723	10.6978	0.637857	0.00263517
Bcl7c	21.6754	13.8337	0.638296	0.00433007
Sdc4	14.3505	9.16185	0.638477	0.00311168
Ercc2	18.7149	11.9507	0.638588	0.00231097
Gldc	18.4827	11.8061	0.638789	0.0022871
Psmb10	12.1252	7.74706	0.639023	0.00605809
Keap1	6.6695	4.26638	0.639737	0.00358087
Itgb5	22.5162	14.4079	0.639911	0.00233794
Rcn2	27.2014	17.4069	0.639946	0.00237105
Gadd45g	45.538	29.176	0.640726	0.00279122
Rpl35a	270.2	173.225	0.641109	0.00205733
Depdc1a	6.60798	4.23904	0.641573	0.00470176
Kif20a	25.0806	16.0939	0.641703	0.00230807
Bcl9l	11.5344	7.40273	0.641822	0.00265443
Plcd3	7.63468	4.90482	0.642505	0.00476282
Clcn6	15.498	9.96432	0.642978	0.00312458
Nfkbia	10.7151	6.8898	0.643087	0.00604489
Rgcc	32.4022	20.8651	0.643994	0.00405174
Arhgap29	16.8247	10.8399	0.644304	0.00261252
Rras	17.2005	11.0876	0.644704	0.00675793
Bloc1s1	19.1943	12.3723	0.644726	0.0108451
Cnn3	73.0005	47.1077	0.645317	0.00242549
Tfeb	20.3843	13.1546	0.645353	0.00306205
Zfp428	9.13152	5.89911	0.646151	0.0104477
Mapk13	39.2866	25.3873	0.646234	0.00321933
4930526I15Rik	9.31439	6.02872	0.647381	0.0112292
Ccdc184	16.2697	10.5332	0.647453	0.0040019
Gid4	6.51968	4.2259	0.648229	0.00470197
S100a1	16.7995	10.9237	0.650387	0.0126547
Idi1	20.2669	13.1978	0.651226	0.00370881
Tpx2	38.2902	25.0324	0.653765	0.0031869
Trim3	6.10798	3.99434	0.654028	0.00733471
Mex3b	9.37017	6.12836	0.654075	0.00528343
Espl1	16.9759	11.1069	0.654288	0.00345306
Auh	8.22574	5.38157	0.654368	0.0129869
Shmt1	45.0973	29.5107	0.654395	0.00360347
Mettl25	8.56011	5.61179	0.655659	0.00887765
Cebpb	66.8371	43.9422	0.657466	0.00391587
Cyth3	11.656	7.66356	0.657507	0.00479308
Plekha1	12.8594	8.45709	0.657691	0.00518192
Hddc3	12.9301	8.51732	0.658849	0.0135982
Klhdc2	20.5134	13.5195	0.659093	0.00548005
Htra2	15.1699	10.006	0.65965	0.00721971
Knstrn	19.5744	12.9138	0.659754	0.00480074
Syce2	18.0843	11.9642	0.661635	0.00758719
Ramp3	11.2053	7.419	0.6622	0.0125741
Mxra8	9.56636	6.33955	0.662758	0.00903546
Id2	35.1675	23.3069	0.662771	0.00598666
Cebpa	13.2064	8.75392	0.662893	0.00650042
Sumf2	27.318	18.1112	0.663003	0.00537193
Fancg	8.50642	5.64232	0.663364	0.00830373
Ankrd10	22.1019	14.6628	0.663432	0.00471846
Shb	9.73614	6.46032	0.663594	0.00789985
Tst	7.37184	4.90372	0.665373	0.0218641
Extl1	13.5626	9.02883	0.665739	0.00595208
Wrnip1	7.95962	5.29888	0.665788	0.00976602
Perp	35.723	23.8156	0.666695	0.00578093
Fbxo5	28.3542	18.9249	0.667473	0.00645659
Slc6a8	18.1829	12.1455	0.667982	0.00591452
Rbm15b	14.3932	9.61412	0.667995	0.00692437
Tmem98	12.4692	8.3387	0.668825	0.0118268
Ccnb2	45.4702	30.4326	0.669307	0.00621149
Adam19	29.2084	19.5502	0.669342	0.00524761
Grb10	34.7721	23.2763	0.669402	0.00528511
Ung	25.0103	16.7418	0.669421	0.00679194
Ndufa1	24.5542	16.4403	0.669667	0.0171665
Bcat2	11.9428	8.00382	0.670235	0.00959239
Rps6ka6	17.8961	12.0134	0.6713	0.00632568
Serpinh1	94.1539	63.205	0.6713	0.00547986
Ctdsp1	14.2178	9.55535	0.672104	0.00808008
Ctnnal1	12.545	8.44046	0.672847	0.00788272
Col4a1	36.0546	24.2627	0.672948	0.00575542
Pstpip1	18.2811	12.3167	0.673779	0.00939626
Wnt6	11.1899	7.54513	0.674341	0.0117196
Cldn7	38.4204	25.922	0.674719	0.00779179
Ier5	16.2453	10.9616	0.674777	0.00792689
Mthfr	10.0807	6.80382	0.674957	0.00761331
Evl	7.11882	4.80513	0.675061	0.0134289
Hexdc	11.8216	7.97984	0.675072	0.010285
Zbtb8os	27.7252	18.7161	0.675134	0.0136073
Tubb2b	23.7722	16.0561	0.675446	0.00860671
Grb7	21.657	14.6283	0.675483	0.00815231
Bex4	12.3839	8.36922	0.675959	0.0236209
Recql4	8.20434	5.54767	0.676231	0.0101274
Hip1	6.84616	4.63005	0.676324	0.00826178
Ccdc84	8.80045	5.95118	0.676372	0.023439
Tlcd1	7.54153	5.10063	0.676448	0.0197855
Rcn3	28.6361	19.3893	0.677127	0.00936603
Snx24	5.98336	4.05329	0.677549	0.0213125
Itga3	25.2686	17.1213	0.677581	0.00706892
Irx4	10.8451	7.34874	0.67766	0.0112317
Nmral1	12.5991	8.53791	0.677718	0.0128026
Cenpa	43.75	29.6627	0.678024	0.00809495
Ephb4	15.9899	10.853	0.678765	0.00825662
Rcc2	76.8175	52.2251	0.679864	0.0070352
Polr2k	23.5197	15.9938	0.68011	0.017858
2610528J11Rik	10.03	6.82113	0.680221	0.0273647
Plekhg2	13.2673	9.03005	0.680642	0.00871459
Dalrd3	23.5975	16.0694	0.681013	0.0104157
Ptp4a3	16.5046	11.2415	0.681129	0.00866627
Acy1	23.5376	16.0362	0.681338	0.0114125
Casp2	6.61314	4.50743	0.681646	0.0136093
Dgcr6	8.66945	5.91035	0.681834	0.0191798
Tmem219	10.1692	6.93298	0.681903	0.0279412
Aspg	11.9222	8.13863	0.682685	0.0118543
Cdca7	31.1922	21.35	0.684484	0.00962351
Apbb3	8.50558	5.82245	0.684621	0.0172277
Tmem101	12.4861	8.55301	0.685072	0.01691
Cdkn1a	6.6836	4.57814	0.68508	0.0216708
Nr2f6	66.8635	45.8439	0.685643	0.00887188
Slc7a6	12.7551	8.74986	0.686019	0.0113079
Tnnt1	11.8347	8.12147	0.686355	0.0247348
Cenpw	9.64457	6.62178	0.686673	0.0209663
Als2cl	14.5231	9.97278	0.6867	0.0101859
Ncapg2	9.1736	6.30056	0.686836	0.0107839
Aunip	11.9035	8.19072	0.688181	0.0212131
Mex3d	9.39254	6.46547	0.688405	0.0142772
AI506816	28.9821	19.9563	0.68859	0.0106147
Eno1b	193.884	133.662	0.689391	0.00904926
Esx1	16.0289	11.0524	0.689579	0.015962
Numbl	9.42511	6.50218	0.68993	0.0164465
Rps6ka2	8.29921	5.73145	0.690631	0.0131379
Ncapd2	24.8401	17.168	0.691154	0.0107886
Mki67	35.8302	24.7709	0.691344	0.00979368
Gab2	8.73884	6.04545	0.691816	0.0128642
Myeov2	30.1314	20.8483	0.691974	0.0186419
Dcaf15	24.0848	16.6659	0.691991	0.0127165
Camsap3	12.8308	8.88846	0.692768	0.0130239
Slc7a8	14.3131	9.91701	0.692884	0.012905
Itpk1	32.617	22.6122	0.693279	0.0117916
Kif18b	9.51048	6.60013	0.694026	0.0161911
Ccdc163	6.58574	4.56989	0.694071	0.0410694
Umps	40.0718	27.8448	0.694883	0.0117641
Lamb2	16.839	11.7065	0.695217	0.0124101
Cacnb3	13.9031	9.67481	0.695905	0.0153496
Atp2c2	13.923	9.69594	0.696426	0.0154995
Lpcat4	31.5708	21.9903	0.696562	0.0141137
Myo18a	33.4223	23.2816	0.696596	0.0116128
Ceacam9	935.993	652.757	0.697396	0.0112802
Polr2h	75.4051	52.5949	0.697519	0.0145218
Fam195b	23.3157	16.2939	0.698886	0.0194385
Cdca7l	7.28861	5.0962	0.699268	0.0245394
Sox15	7.29768	5.10361	0.699501	0.0455447
Atraid	9.19062	6.42774	0.699524	0.0407899
Gbas	14.2637	9.9783	0.699601	0.0192743
Cenph	20.4492	14.3076	0.699717	0.0205468
Cxx1a	44.8219	31.3766	0.700051	0.0156749
Adat3	12.6693	8.8774	0.700775	0.0255969
Il11ra1	18.1027	12.6867	0.700856	0.0184765
Kif22	42.6504	29.903	0.701134	0.014762
Rab4a	11.8628	8.31858	0.701309	0.0271671
Gpd1l	11.3235	7.94236	0.701431	0.0168525
Mtss1l	19.274	13.521	0.701529	0.0148444
Ckap4	48.3939	33.9901	0.702372	0.0143212
1810043H04Rik	17.6091	12.3711	0.702685	0.0447357
Ndufa3	45.4138	31.917	0.702885	0.029891
Abhd17c	19.2835	13.5567	0.703046	0.018216
Rplp0	1754.04	1233.32	0.703132	0.0131884
Phkg2	8.4836	5.97093	0.703912	0.0337591
Ccdc126	6.96665	4.90491	0.704135	0.030964
Hmgb2	136.084	95.8463	0.704321	0.0141318
Tacstd2	19.5977	13.8087	0.704645	0.0205948
Flna	54.0805	38.1131	0.704751	0.0141852
Enkd1	18.2534	12.8636	0.704778	0.0242966
Chsy1	23.8845	16.8347	0.704851	0.0159887
Csf1r	14.1957	10.0107	0.705217	0.0180974
Ncapg	19.3591	13.6544	0.705343	0.0171329
Phlda2	734.695	518.288	0.705449	0.0143793
Snhg5	57.5856	40.639	0.705737	0.0180968
Mmp28	10.9756	7.74577	0.705774	0.0236608
Grk6	13.8233	9.7571	0.705869	0.0190918
Prpsap2	7.91625	5.59484	0.706838	0.0343249
Plcb3	34.3915	24.3223	0.707228	0.0162581
Use1	25.5311	18.0561	0.707263	0.0244997
Igsf3	8.15747	5.77113	0.707486	0.0188063
Mcm10	27.2523	19.2976	0.708118	0.0172501
Fam60a	40.7869	28.8841	0.708183	0.0172769
Epcam	63.215	44.7726	0.708269	0.0169201
Hrsp12	10.0259	7.10749	0.70904	0.0479817
Txndc15	9.6357	6.8361	0.70954	0.0356142
Col4a2	24.4323	17.3613	0.710596	0.0176568
Gabarapl1	32.7722	23.2969	0.710896	0.0206351
Xpo5	29.8367	21.2564	0.712437	0.0192294
Nek2	26.7164	19.0615	0.713491	0.0204845
Rcn1	25.6977	18.3389	0.713653	0.0208437
Gkap1	32.3429	23.0989	0.714212	0.0233225
Pak1	16.3521	11.6817	0.714409	0.0233216
Fam89b	12.2641	8.76149	0.714483	0.039337
Nampt	30.8387	22.0478	0.714948	0.0199828
Ppp5c	53.1739	38.0426	0.715448	0.0207852
Gnpda2	6.09596	4.36256	0.715755	0.0477182
Lpl	11.6806	8.36023	0.71576	0.0244496
Sh3bgrl	7.79235	5.57829	0.715923	0.0328222
Kif4	13.4724	9.64906	0.716227	0.0231225
Odf2	20.9906	15.0503	0.717014	0.0220872
Aurkb	37.2	26.7098	0.718024	0.0235584
Chst2	16.0377	11.5265	0.718726	0.0228444
Heg1	8.23938	5.93014	0.719761	0.0281862
Isyna1	166.107	119.723	0.720759	0.0219963
Casc5	6.92899	4.99519	0.720938	0.0279882
Arhgap19	15.0617	10.8609	0.721111	0.0251501
Polr3h	22.172	15.9992	0.721615	0.0270701
Mcph1	10.8548	7.83526	0.72185	0.027877
Plvap	7.86181	5.67581	0.722022	0.0433238
Ddx19b	6.53537	4.71953	0.722178	0.0289981
Bmp1	11.5603	8.34933	0.722266	0.0279798
Fbxw7	6.63648	4.79861	0.723103	0.0325717
Adss	48.2097	34.871	0.723329	0.0249973
Stk40	10.988	7.94782	0.723347	0.0300298
Apaf1	6.84365	4.95098	0.723468	0.0297512
Psmc3ip	18.3623	13.2882	0.72373	0.0420819
Eid1	8.87836	6.42554	0.723783	0.0371373
Zfp362	5.89994	4.27109	0.723991	0.0438108
Hbegf	14.141	10.238	0.724025	0.0329215
Lrrn4	6.38375	4.62737	0.724919	0.0396118
Ipp	14.5809	10.5798	0.725632	0.0351545
Elf3	107.68	78.1467	0.725734	0.0253695
Nop10	50.9248	36.9998	0.726587	0.0334829
Ect2	17.6965	12.8649	0.726987	0.0292484
Arhgef16	27.3332	19.9086	0.728382	0.0301347
Xylt2	12.2835	8.94953	0.72861	0.0343526
Dyrk2	34.2379	24.9468	0.728649	0.0303964
Rps21	365.972	266.817	0.729073	0.0283435
Ahcy	63.6599	46.4129	0.729083	0.0280709
Wrap53	10.3787	7.56666	0.729115	0.0441845
Shfm1	119.946	87.4796	0.729346	0.0320956
Gm17066	7.0017	5.10811	0.729597	0.0403646
Shcbp1	16.4394	11.9944	0.729646	0.0367788
Polr1c	71.8785	52.5093	0.73054	0.0306773
Ptms	73.3894	53.6247	0.730701	0.0312063
Dut	40.0086	29.2459	0.731001	0.0307537
Gyltl1b	8.83108	6.45666	0.731178	0.0433755
Bri3bp	18.326	13.4035	0.731399	0.030264
Arhgef39	11.4551	8.39061	0.732541	0.0495579
Snx11	9.09668	6.6668	0.732931	0.0454348
Chek1	9.24855	6.78783	0.733971	0.0417851
Lig1	48.8555	35.891	0.734642	0.0319122
Rad54l	12.6207	9.27159	0.734664	0.0395907
Wnk2	10.531	7.7426	0.735234	0.034329
Kntc1	9.50793	6.99235	0.73544	0.036134
Glo1	58.4377	42.9849	0.735579	0.0337834
Khsrp	72.6144	53.4439	0.736	0.0320371
Irx2	28.9061	21.3281	0.737858	0.0377206
Eme1	11.4351	8.44285	0.738375	0.0485757
D2Wsu81e	35.6415	26.3168	0.738393	0.0386791
Ckap2l	19.2494	14.2173	0.738599	0.039395
Gigyf1	8.44862	6.24076	0.738696	0.0416658
Mbtd1	10.0692	7.44057	0.738967	0.0407352
Hdac5	7.51179	5.55247	0.739201	0.0457492
Top2a	74.6557	55.2146	0.739593	0.0345019
Trim71	14.1355	10.4683	0.740586	0.0399116
Pold1	38.6675	28.6461	0.74084	0.0375795
Zfp36	25.5838	18.9578	0.741032	0.0439904
Agap3	21.6494	16.0513	0.741431	0.0396283
Pim1	46.6197	34.5653	0.741443	0.0400837
Melk	30.0066	22.2514	0.741562	0.0398479
Parp2	30.1041	22.3258	0.741641	0.0430032
Aldh3a2	15.8083	11.7282	0.741918	0.043804
Setd6	25.1662	18.6718	0.741968	0.0457511
Poglut1	12.5561	9.31623	0.741995	0.0471736
Trim37	10.163	7.54285	0.742208	0.0430421
Gtse1	24.6986	18.3348	0.74236	0.0419196
Flot2	19.8524	14.7507	0.743037	0.0440266
Ndc80	19.5693	14.5526	0.743666	0.0470192
Nabp2	41.7726	31.0649	0.743692	0.0468358
Mcm7	117.718	87.6801	0.744836	0.0393628
Serpine2	92.1677	68.6521	0.744866	0.040148
Soga1	10.1335	7.55023	0.745084	0.0413065
Sgol2a	8.05151	6.00202	0.745477	0.0487137
Racgap1	39.8257	29.6964	0.745667	0.0421755
Anxa6	33.5472	25.0348	0.746268	0.0441042
Anp32a	35.3107	26.3536	0.746349	0.0452499
Mcm2	67.8447	50.6842	0.747067	0.0417678
Shc1	24.9142	18.6187	0.747326	0.0449525
4833439L19Rik	22.6982	16.9707	0.747684	0.0479502
Cdca2	13.6821	10.2404	0.748474	0.0497672
Tcf3	23.1198	17.315	0.74894	0.0472087
Arpc5l	48.2189	36.1131	0.748958	0.0491879
Ppp1r14b	207.538	155.543	0.749471	0.0444692
Tonsl	14.9357	11.1988	0.749817	0.0498938
Timeless	20.7818	15.5899	0.750183	0.0477469
Coq2	27.198	47.5958	1.74991	0.000132286
Pcdh1	15.5982	27.3029	1.75034	0.000119234
Slc38a3	37.9315	66.3971	1.75042	0.000104216
2410003L11Rik	16.0998	28.1868	1.75043	0.000499148
Parvb	13.0007	22.7768	1.7519	0.000126444
Hic1	30.6585	53.9949	1.76115	8.33843e-05
Rpl39l	4.58121	8.07626	1.76203	0.00258402
Tmem120a	54.4531	95.9777	1.76253	9.41799e-05
Rab3il1	12.0009	21.1856	1.76522	0.000140521
Sema4g	10.7098	18.9466	1.76902	9.81166e-05
Asap1	8.52068	15.0786	1.76959	9.06076e-05
Sox8	6.21422	10.9982	1.76967	0.00017846
Fam126a	9.46201	16.7552	1.77073	9.00313e-05
Slc4a8	3.98655	7.06021	1.77094	9.43688e-05
Nrip1	3.94708	6.99568	1.77218	0.000184475
Kcnk5	5.51486	9.77914	1.77306	0.000171513
Ldhb	16.6881	29.6152	1.77448	0.000149303
B3gnt3	18.3883	32.6822	1.77725	9.33947e-05
Ap1s3	5.8731	10.4438	1.77805	0.00017108
Limk1	74.655	132.89	1.78004	5.63264e-05
Rin3	11.2902	20.1407	1.78384	7.81015e-05
Sh2d5	10.0414	17.9582	1.78831	8.92939e-05
Bin1	30.835	55.2596	1.79206	5.70521e-05
Dhcr7	33.1602	59.4421	1.79254	5.37064e-05
Tmem125	4.74739	8.51954	1.79419	0.000329822
Cdkl2	4.694	8.42983	1.79571	0.000109046
Frk	10.6558	19.1942	1.80122	5.61043e-05
Dact2	5.69248	10.2609	1.80232	0.000125963
Fchsd2	5.29081	9.54107	1.80318	8.88365e-05
Tgm2	74.5715	134.62	1.80523	3.74938e-05
Pnpo	18.4175	33.2733	1.80652	5.96004e-05
Stim1	9.60001	17.3539	1.80759	6.12794e-05
Map1b	11.3372	20.5011	1.80828	3.8656e-05
Fam83f	16.3097	29.4984	1.80857	5.08263e-05
Prl3d1	2550.71	4615.84	1.80963	3.23352e-05
Cep19	8.5895	15.5942	1.81525	0.000119657
App	39.9508	72.5346	1.81557	3.42815e-05
Oaf	71.1691	129.229	1.81578	3.29882e-05
Slc36a1	7.05127	12.845	1.82156	4.70881e-05
Pla2g4e	4.15013	7.58035	1.82634	7.93503e-05
Ephb1	4.83773	8.84125	1.82741	6.29372e-05
Tpp1	18.8699	34.5103	1.82881	3.26774e-05
Atp10a	14.9329	27.3338	1.8304	2.98556e-05
Ptpre	7.81443	14.306	1.83063	3.80488e-05
Ackr3	8.08497	14.8587	1.83763	6.33201e-05
Mgat4a	9.15484	16.8266	1.83794	2.80736e-05
Gm14305	4.63696	8.52948	1.83898	0.000232447
Exoc3l4	40.4746	74.6476	1.84428	2.108e-05
Foxo4	24.2254	44.6859	1.84454	2.40866e-05
Pcdhgc3	3.58655	6.62255	1.84628	6.45131e-05
Ctsd	336.726	621.946	1.84704	1.77071e-05
Itga9	5.25239	9.73084	1.85255	2.86018e-05
Ttll3	3.88863	7.21282	1.85461	6.11348e-05
Myof	16.6077	30.8192	1.85569	1.8021e-05
Ppp1r13l	15.443	28.7058	1.85875	2.26207e-05
Adgrf5	45.8574	85.3394	1.86096	1.43579e-05
Slc25a20	12.5206	23.3364	1.86367	3.66001e-05
Tns4	6.28751	11.7403	1.86712	2.64196e-05
F3	18.1726	33.9625	1.86878	2.32268e-05
Adgrg6	9.47334	17.8101	1.87996	1.44363e-05
Rab6b	13.7309	25.8279	1.88094	1.39288e-05
Prl4a1	2846.33	5358.4	1.88256	9.4577e-06
Fdxr	62.142	117.206	1.88607	1.08987e-05
Plekhh1	7.39316	13.9539	1.88733	1.42748e-05
Cr1l	43.2947	81.7563	1.88832	1.1905e-05
Acp5	51.7218	97.6817	1.88855	1.13267e-05
Slc44a4	56.5555	107.423	1.8994	8.4877e-06
Fads2	13.4598	25.5802	1.9003	2.29016e-05
Cers6	4.02577	7.65388	1.90098	2.86485e-05
Micall2	12.5446	23.8863	1.90402	1.15826e-05
Sema3e	15.793	30.1648	1.90997	7.407e-06
Letmd1	4.23531	8.10047	1.91225	4.18299e-05
Egln3	10.5201	20.1326	1.91359	1.32065e-05
Pcbp3	7.59773	14.5472	1.91444	2.3765e-05
Oat	39.0466	75.1003	1.9233	6.324e-06
Prtg	5.82372	11.2412	1.93016	6.81197e-06
Tdrd7	13.5199	26.0991	1.93034	6.77263e-06
Esd	71.8327	139.285	1.93899	4.24296e-06
Cyb5r1	14.2663	27.6689	1.93928	1.04977e-05
Cdk14	3.54834	6.8928	1.94231	1.39462e-05
Fth1	567.711	1104.5	1.94554	3.29507e-06
Itga6	6.82508	13.2808	1.94578	5.90167e-06
Flt4	6.00255	11.6911	1.94758	6.3333e-06
Por	65.8953	128.467	1.94954	3.49621e-06
Abca3	3.97139	7.76674	1.95551	7.42662e-06
Rpl21	30.1084	58.8955	1.95604	4.24733e-06
Thbd	94.5785	186.229	1.96902	2.30478e-06
Nfkb2	11.0914	21.8556	1.97039	4.23413e-06
Plxna1	13.2946	26.2207	1.97224	2.52706e-06
Grhl1	6.21252	12.3029	1.98015	5.78934e-06
Mmp11	6.13973	12.1617	1.98052	1.07989e-05
Sdc3	10.8485	21.5754	1.98872	2.49944e-06
Syngr1	8.67564	17.2594	1.9893	2.97942e-06
Srxn1	13.3651	26.6344	1.99273	2.87138e-06
Abhd3	3.84904	7.7176	2.00448	2.74497e-05
Rdh11	22.1064	44.3614	2.0066	2.40823e-06
Tbc1d16	5.8213	11.6854	2.00724	2.14313e-06
St3gal4	29.8305	60.0473	2.01288	1.57898e-06
Me1	8.38963	16.9032	2.01463	2.45766e-06
Tcf7	27.2209	55.1369	2.02547	1.27296e-06
Maged2	103.795	211.721	2.03978	7.12228e-07
Homer2	11.8298	24.1341	2.04007	7.77197e-07
Acvrl1	10.9917	22.6095	2.05687	9.21478e-07
Lsp1	10.2517	21.1224	2.06021	1.3155e-06
Ddit4	20.0487	41.3105	2.06037	1.0091e-06
Tpcn1	25.9895	53.628	2.06342	5.31039e-07
Tfap2a	6.37952	13.1696	2.06417	1.34779e-06
Mgll	8.44916	17.6068	2.08373	6.12699e-07
Fdx1	46.5784	97.108	2.0848	3.46168e-07
Rmdn2	11.0138	22.9701	2.08533	1.21673e-06
Tgm1	72.4771	151.238	2.08667	3.19e-07
Gm14403	9.11594	19.0908	2.09409	5.74563e-07
Ckb	102.836	215.774	2.09822	2.77358e-07
Abhd6	28.6818	60.3317	2.1034	3.47772e-07
Galnt2	20.9066	44.0384	2.10638	2.80215e-07
Slc43a3	21.2788	44.9756	2.11355	2.99432e-07
Sema6a	6.77046	14.3344	2.11709	3.10697e-07
Lrrc32	5.72477	12.21	2.13261	4.95665e-07
Slc22a3	4.50556	9.64958	2.14139	6.84075e-07
Fam110c	5.01881	10.7788	2.14732	8.84661e-07
Dnase1l3	19.8333	42.6513	2.15042	1.39739e-07
Pappa2	4.38754	9.43591	2.15049	2.0495e-07
Rbfa	10.5122	22.9822	2.18588	4.32162e-07
Capn5	6.71571	14.7165	2.19119	1.3472e-07
Tmem106a	15.9906	35.0922	2.19442	9.94997e-08
Trpm5	12.3834	27.3227	2.2063	6.21996e-08
Cyp17a1	105.756	235.006	2.22212	3.08478e-08
Prl5a1	237.983	528.987	2.22277	2.93864e-08
Stambpl1	3.65773	8.19521	2.23979	9.45177e-07
Islr2	6.12876	13.7502	2.24338	5.60349e-08
Shisa4	3.66682	8.23145	2.24363	5.84904e-06
Jam3	53.7598	121.227	2.25493	2.01329e-08
Tnfaip8l1	15.7007	35.4438	2.25732	3.40674e-08
Grem2	6.43468	14.5363	2.25883	5.81625e-08
Glipr2	37.201	84.1305	2.26144	2.04626e-08
Gm7120	5.74023	13.0005	2.26433	2.15942e-07
Endod1	5.20838	11.878	2.28032	4.19633e-08
Serpine1	49.4378	112.76	2.2808	1.16999e-08
Cyp11a1	399.075	916.058	2.29544	7.53319e-09
Bhlhe40	9.10658	21.0099	2.30692	2.07151e-08
Gpr137b	8.49934	19.7012	2.31774	2.00903e-08
Glt1d1	3.16007	7.3396	2.32146	1.33041e-06
Prl8a9	63.5373	147.755	2.32538	7.66017e-09
Pfpl	92.9624	216.503	2.32891	4.39531e-09
Sema6b	7.48211	17.5899	2.35073	9.80054e-09
Plekha6	22.9608	54.2	2.36051	2.82989e-09
Gnpda1	4.49203	10.6284	2.36548	5.819e-08
Gjb2	24.8025	58.7937	2.37037	3.52325e-09
Prl7a1	914.564	2182.13	2.38598	1.52448e-09
Slc40a1	6.3966	15.2853	2.38932	8.12429e-09
Fosl1	12.9448	31.649	2.44463	2.99312e-09
Maml3	4.78994	11.7142	2.44539	1.82451e-09
Pla2g5	29.5995	72.5869	2.45221	8.0322e-10
Kcnq4	3.61983	8.92043	2.46364	1.77267e-08
Itgav	17.7849	44.0122	2.47465	4.20368e-10
Trpv2	61.5019	152.227	2.47512	3.8518e-10
Serpinb9d	39.6214	99.0629	2.50016	3.15621e-10
Acss2	3.78602	9.65378	2.54923	3.09035e-09
Dhrs9	6.21596	15.9092	2.55903	7.4709e-10
Prl8a1	22.3519	57.2885	2.56267	5.54291e-10
Apbb1ip	3.97892	10.4432	2.62394	1.17939e-09
Wscd2	10.2162	26.9541	2.63819	5.05905e-11
Prl2c2	3629.4	9577.34	2.63882	1.78046e-11
Mrps10	17.3535	46.2419	2.66436	9.71897e-11
Gcm1	5.46702	14.5754	2.66542	4.45733e-10
Pik3ap1	3.72485	10.0608	2.70024	3.8813e-10
Dagla	2.79319	7.56995	2.70969	8.42201e-11
Ppp1r3d	2.76505	7.55635	2.73198	3.56393e-10
Tmem108	5.64254	15.4376	2.73557	3.05962e-11
Rhox12	8.03904	22.3898	2.78412	3.39594e-10
Pde10a	5.10345	14.2387	2.78983	3.65163e-12
Prom2	18.7744	52.7609	2.81016	1.58215e-12
Prrg4	5.16345	14.5287	2.81324	1.98644e-11
1700110I01Rik	2.92765	8.44612	2.88441	6.02229e-12
Adra2b	18.5962	53.6717	2.88606	4.61021e-13
Ttc9	16.0611	46.5052	2.89527	8.23984e-13
Slc7a7	4.63953	13.4386	2.89585	1.0805e-11
Scarb1	194.646	569.661	2.92663	1.33732e-13
Slco5a1	3.51607	10.2971	2.92831	6.80537e-13
Hsd3b6	136.416	400.45	2.93548	1.28857e-13
Srp9	18.4974	54.428	2.94215	6.93755e-13
Ntn1	7.38381	21.8148	2.95421	2.29115e-13
Prl2c1	11.6503	35.1946	3.01997	5.03361e-12
Il2rb	4.39609	13.9706	3.17717	1.40398e-13
Slfn2	2.55463	8.25697	3.22992	1.60883e-11
Scin	26.3764	87.7843	3.32801	2.91083e-16
Tlr5	2.35844	7.98024	3.38234	5.67064e-14
Star	40.7206	141.612	3.4776	1.86205e-17
Slc13a4	4.13319	14.5614	3.52228	4.11189e-16
Gzme	7.56406	26.7193	3.53086	1.16136e-14
Gzmc	4.37045	15.453	3.53314	4.32947e-13
Sult1e1	3.41842	12.3492	3.60996	1.31724e-13
Gzmd	12.799	48.5233	3.7902	1.68171e-17
Gjb4	3.17559	12.1179	3.81334	6.51662e-15
Slc6a2	14.3285	55.8893	3.90043	3.36127e-20
Hspa1a	19.8511	77.7626	3.91707	3.74024e-20
Gzmf	11.5828	46.8233	4.04127	9.63636e-19
Prf1	1.98734	8.2296	4.13773	2.79888e-16
Spp1	7.21621	30.1673	4.17935	7.25311e-20
Prl7b1	7.15206	30.7381	4.29567	6.15764e-19
Adm	263.762	1148.5	4.35427	2.39386e-23
Hspa1b	30.1754	134.377	4.45303	9.86208e-24
Gzmg	10.2707	47.9626	4.66816	4.63132e-22
Rps18	139.577	708.122	5.07312	2.16746e-27
Synb	6.22415	33.2543	5.3423	1.41558e-28
Rpl29	19.1511	128.196	6.69216	2.26301e-33
Snord53	1.82465	12.4409	6.69496	3.55231e-06
Ceacam15	22.829	188.919	8.27441	1.57522e-42
H2-K1	8.60286	74.6251	8.67214	7.96976e-42
