# Supplementary material for: Hyperactivated Wnt-β-catenin signaling in the absence of sFRP1 and sFRP5 disrupts trophoblast differentiation through repression of Ascl2
Source: BMC Biol. 2020 Oct 27;18:151. doi: 10.1186/s12915-020-00883-4 (PMC7592576; doi:10.1186/s12915-020-00883-4)
Supplement: Supplementary file 2 — Additional file 2: : Table S2. Differentially expressed genes (DEG) between the Cyp19-cre and Cyp19-cre; Ctnnb1f(Ex3)/+ placentas (fold change > 1.5). Table S3. Genes expressed in the Cyp19-cre and Cyp19-cre; Ctnnb1f(Ex3)/+ placentas. [file 12915_2020_883_MOESM2_ESM.zip › Additional file 2-Table S3.xlsx]

## Sheet: Table S3
Table S3. Genes expressed in the Cyp19-cre and Cyp19-cre;Ctnnb1f(Ex3)/+ placentas.
GeneSymbol	Cyp19-cre;Ctnnb1f(Ex3)/+_RPKM	Cyp19-cre_RPKM	FC (Cyp19-cre;Ctnnb1f(Ex3)/+/Cyp19-cre)_RPKM	pValue
Xkr4	0.0238539	0.00774676	2.80556	1
Rp1	0	0	1	1
Sox17	0.772652	1.10682	0.698367	0.0792654
Mrpl15	18.4884	15.1581	1.21969	0.172417
Lypla1	27.0602	24.6805	1.09641	0.529575
Tcea1	41.7288	41.4316	1.00717	0.961904
Rgs20	0	0.0336073	0.0480903	0.253731
Atp6v1h	35.9726	41.7004	0.86265	0.309678
Oprk1	0	0	1	1
Npbwr1	0	0.0152501	0.0704417	0.502488
Rb1cc1	6.77266	6.57646	1.02983	0.845189
Fam150a	0	0	1	1
St18	0	0	1	1
Pcmtd1	2.88288	2.94323	0.9795	0.907059
Sntg1	0	0	1	1
Rrs1	79.278	71.3552	1.11103	0.463274
Adhfe1	0.331386	0.215241	1.53622	0.242949
2610203C22Rik	0.0696266	0	21.3169	0.502488
3110035E14Rik	0	0.0176666	0.0704417	0.502488
Mybl1	0.756582	0.915044	0.826988	0.360877
Vcpip1	6.5843	7.01122	0.939114	0.66845
1700034P13Rik	0.116044	0.226118	0.519274	0.319467
Sgk3	1.99746	3.61664	0.552391	0.000206309
Mcmdc2	0.135817	0.385942	0.354705	0.0126641
Snhg6	19.1687	15.7013	1.22069	0.252929
Snord87	0.585711	1.52171	0.407357	0.628704
Tcf24	0.532237	0.105212	5.01524	5.27277e-07
Ppp1r42	0	0.0195227	0.131612	1
Cops5	60.6397	62.4388	0.971187	0.840899
Cspp1	7.14744	8.49595	0.841295	0.248995
Arfgef1	32.59	27.2482	1.19604	0.210625
Cpa6	0	0.0435336	0.0480903	0.253731
Mir467e	0	0	1	1
Prex2	5.8348	4.72341	1.23528	0.148619
A830018L16Rik	0.0104528	0.0169732	0.627145	1
Mir6341	0	0	1	1
Gm17644	0	0	1	1
Sulf1	0.160396	2.62186	0.0614904	9.30222e-33
Slco5a1	10.2971	3.51607	2.92831	6.80537e-13
Prdm14	0.0334305	0	21.3169	0.502488
Ncoa2	2.94754	2.67497	1.10188	0.531114
Tram1	59.5279	48.3831	1.23034	0.148395
Lactb2	6.93665	8.92142	0.777584	0.115329
Xkr9	0	0	1	1
Gm5523	0.278507	0.0904473	3.00331	0.102725
Eya1	0	0.0388746	0.0246376	0.0656324
Msc	0.0504864	0	21.3169	0.502488
Trpa1	0.0203343	0.0198112	1.02514	1
Kcnb2	0	0	1	1
Terf1	10.7974	13.4428	0.803239	0.147764
Sbspon	0	0.0512222	0.0294201	0.128741
4930444P10Rik	0.0470093	0.0305333	1.5016	1
Rpl7	1190.46	1181.98	1.00717	0.95998
Rdh10	16.4116	13.6159	1.2053	0.213084
Stau2	1.87468	1.9677	0.952763	0.807539
Ube2w	2.45239	2.90581	0.844013	0.303534
Tceb1	47.9265	49.4939	0.968332	0.830804
D030040B21Rik	0	0	1	1
Tmem70	31.2057	24.6896	1.26389	0.111726
Ly96	2.01259	2.24093	0.898425	0.766176
Jph1	0.83854	0.960449	0.873187	0.498907
Gdap1	0	0.0143011	0.0704417	0.502488
Pi15	0.18782	0.951538	0.197905	7.25174e-13
Gm16070	0	0.024869	0.0704417	0.502488
Crispld1	0.0216388	0.182712	0.12354	0.000339552
Crisp4	0	0	1	1
Defb44-ps	0	0	1	1
Defb18	0	0	1	1
Defb41	0	0	1	1
Gm15386	0	0	1	1
Tfap2d	0	0	1	1
Tfap2b	0	0	1	1
Pkhd1	0.0100578	0.00435515	2.21717	0.692096
4930486I03Rik	0	0	1	1
Linc-md1	0	0	1	1
Mir206	0	0	1	1
Mir133b	0	0	1	1
Il17a	0	0	1	1
Il17f	0	0.0477958	0.0704417	0.502488
Mcm3	80.2123	94.6096	0.847826	0.247733
6720483E21Rik	0	0	1	1
Paqr8	0.451077	0.337566	1.3353	0.281877
Efhc1	0.510375	0.624744	0.817499	0.548339
Tram2	30.0904	24.1416	1.24638	0.138863
Tmem14a	0.994537	0.958533	1.03744	1
Gsta3	0	0	1	1
Gm4956	0	0	1	1
Khdc1a	0.177816	0	82.2674	0.00464266
Khdc1c	0.308123	0	61.9506	0.0172979
Khdc1b	0	0	1	1
Kcnq5	0.0620954	0.0564647	1.09865	1
Rims1	0	0	1	1
4933415F23Rik	0	0.0316311	0.0704417	0.502488
Mir30a	0	0	1	1
Mir30c-2	0.515983	0.335139	1.46859	1
Ogfrl1	1.88796	2.12126	0.890065	0.486136
B3gat2	0.199047	0.226248	0.880294	0.807485
Smap1	17.7763	16.0731	1.10596	0.49487
Sdhaf4	11.8266	13.8015	0.856973	0.382235
Fam135a	7.17797	7.25667	0.989155	0.945043
Col9a1	0	0.047565	0.0211925	0.0336166
Col19a1	0.0123343	0.00267043	4.14254	0.381173
Lmbrd1	5.12844	3.91576	1.30963	0.0766322
Adgrb3	0	0.0101962	0.0704417	0.502488
Gm20172	0	0	1	1
4931408C20Rik	0.300226	0.403003	0.745593	0.328534
Gm597	0	0	1	1
Mir6342	0	0	1	1
Phf3	16.836	14.9713	1.12455	0.41516
Ptp4a1	1.65854	1.2477	1.32901	0.12193
Gm13363	0	0	1	1
4931428L18Rik	0	0	1	1
Lgsn	0	0	1	1
Pih1d3	0	0	1	1
Gm4850	0	0	1	1
Khdrbs2	0	0	1	1
Gm9839	0	0	1	1
Gm5415	0	0	1	1
Prim2	30.0064	26.3851	1.13724	0.38091
1700001G17Rik	0	0.221667	0.0211925	0.0336166
Rab23	8.51976	8.81506	0.966504	0.822822
Bag2	51.8201	36.5119	1.41924	0.0158787
Zfp451	8.47178	7.24595	1.16916	0.29059
Gm15455	0.172451	0.0560047	3.02799	0.0384743
Bend6	0.718594	0.970325	0.741067	0.256224
Dst	14.8689	9.26723	1.60445	0.000942165
Mir6896	0	0	1	1
Mir5103	0	0.356351	0.131612	1
Ccdc115	23.7685	18.8559	1.2605	0.12036
Imp4	55.773	53.0739	1.05085	0.731312
Ptpn18	0.909285	1.34226	0.678078	0.148813
Prss39	0	0	1	1
Cfc1	0	0.216969	0.0185927	0.0172979
Prss40	0	0	1	1
Amer3	0	0	1	1
AA619741	0	0	1	1
Arhgef4	1.13387	1.03728	1.09298	0.690905
Fam168b	31.7817	32.2027	0.986928	0.928
Plekhb2	13.8056	12.8842	1.07151	0.636162
Hs6st1	6.21178	5.61672	1.10592	0.517975
Uggt1	31.8169	25.4079	1.25224	0.115194
Mir6897	0	0	1	1
Neurl3	0.10068	0.348763	0.292029	0.00401524
Arid5a	0.291743	0.349831	0.834303	0.532922
Kansl3	13.1245	16.4153	0.799542	0.124918
Mir6898	0	0	1	1
Fer1l5	1.11821	1.08276	1.03272	0.884905
Lman2l	22.694	25.0772	0.904973	0.498042
Cnnm4	3.48103	3.00441	1.15859	0.361266
Cnnm3	5.66087	5.70708	0.991905	0.962784
Ankrd23	6.43262	6.22392	1.03352	0.846346
Ankrd39	8.73647	7.64478	1.14276	0.403455
Sema4c	56.2888	53.0698	1.06066	0.680544
Fam178b	0.354299	0.0767077	4.54213	0.000758987
Cox5b	126.448	137.345	0.920663	0.570827
Actr1b	54.4026	57.4826	0.946419	0.703319
4933424G06Rik	0	0.0499587	0.0704417	0.502488
Zap70	0.238934	0.248306	0.962491	1
Tmem131	16.6076	16.4362	1.01043	0.944248
Cnga3	0	0.0220394	0.0480903	0.253731
Inpp4a	1.52937	1.57247	0.972601	0.890025
Coa5	31.7718	34.1873	0.929347	0.611263
Unc50	29.0997	29.328	0.992215	0.96252
Mgat4a	16.8266	9.15484	1.83794	2.80736e-05
4930594C11Rik	0.314647	0.25546	1.23029	0.590815
2010300C02Rik	0.516811	0.697176	0.741655	0.180105
Tsga10	0.497476	0.464483	1.07088	0.822855
Lipt1	2.50857	3.87425	0.647748	0.0224413
Mitd1	22.2885	23.5934	0.944699	0.716565
Mrpl30	74.3912	71.1737	1.0452	0.766369
Lyg2	0	0	1	1
Lyg1	0	0	1	1
Txndc9	23.7366	23.1535	1.02518	0.864517
Eif5b	34.0537	32.9646	1.03304	0.820357
Rev1	5.43053	5.31725	1.0213	0.896274
Aff3	0.466242	0.151416	3.07117	4.24617e-06
Lonrf2	0.0170741	0	21.3169	0.502488
Chst10	0.0833778	0.397139	0.212658	0.000196752
Nms	0	0	1	1
Pdcl3	46.3659	36.848	1.25828	0.114372
Mir6349	0	0	1	1
Npas2	0.0829523	0.356948	0.234582	7.28479e-05
Rpl31	223.562	268.98	0.831148	0.194712
Tbc1d8	1.69894	2.35919	0.720253	0.0534157
Cnot11	14.9221	16.0854	0.927685	0.61245
Snord89	1.38327	0.598973	2.21717	0.692096
Rnf149	3.79292	6.34975	0.597445	0.00176308
Creg2	0	0	1	1
Rfx8	0.0433426	0	21.3169	0.502488
Gm3646	0	0	1	1
1700066B17Rik	0	0	1	1
Map4k4	69.5701	69.9363	0.994764	0.971039
Gm16894	0.151547	0.459352	0.337092	0.0884894
Il1r2	21.3166	16.0448	1.3285	0.0613597
Il1r1	0.576753	0.827498	0.697294	0.08378
Il1rl2	0	0.548597	0.00397257	5.909e-08
Il1rl1	0.0122161	0.00793453	1.5016	1
Il18r1	0.0181312	0.0117765	1.5016	1
Il18rap	0	0	1	1
Slc9a4	0	0	1	1
Slc9a2	0.0744505	0.0322379	2.26161	0.355755
Mfsd9	0.893803	1.06283	0.841164	0.443691
Tmem182	0	0	1	1
4930448I06Rik	0	0	1	1
Pantr1	0	0	1	1
Pou3f3	0.141458	0.0643153	2.17402	0.160156
2900092D14Rik	0	0	1	1
Pantr2	0	0	1	1
Dalir	0	0	1	1
Mrps9	28.1314	32.5163	0.865161	0.328954
Gpr45	0	0	1	1
Tgfbrap1	7.21594	6.71513	1.07457	0.631195
AI597479	9.31546	8.14339	1.14391	0.372515
Fhl2	38.2511	34.6147	1.10505	0.495327
Nck2	6.96605	6.9796	0.99806	1
1500015O10Rik	0	0.0634048	0.0704417	0.502488
Uxs1	30.4393	24.2956	1.25284	0.131126
Tpp2	26.2349	25.3783	1.03375	0.818826
Mettl21c	0.0798206	0	21.3169	0.502488
Tex30	20.4207	21.0748	0.968966	0.845992
Kdelc1	14.3605	12.7797	1.12368	0.439676
Bivm	6.26289	5.72337	1.09425	0.563586
Ercc5	6.0204	5.81989	1.03445	0.830942
Mettl21e	0	0	1	1
Gulp1	0.626254	0.766226	0.817664	0.427571
4930521E06Rik	0.095679	0	21.3169	0.502488
Col3a1	18.3606	21.6349	0.848662	0.255319
Col5a2	0.72729	4.03444	0.180402	4.81738e-23
Wdr75	50.5276	46.1291	1.09535	0.527158
Slc40a1	15.2853	6.3966	2.38932	8.12429e-09
Stk-ps2	0	0	1	1
Dnah7b	0.038705	0.0319958	1.20745	0.707153
Slc39a10	44.391	39.1888	1.13274	0.383526
Mir6350	0	0	1	1
Tmeff2	0	0	1	1
9330175M20Rik	0	0	1	1
Sdpr	0.255374	0.405458	0.63111	0.168917
Nabp1	30.8957	25.1858	1.2267	0.159132
Myo1b	43.7715	30.3189	1.44369	0.0104322
Stat4	0	0.0178684	0.0704417	0.502488
Stat1	12.357	10.139	1.21874	0.176061
Gls	15.3468	12.9685	1.18338	0.243253
Nab1	9.6686	8.64802	1.118	0.450693
Tmem194b	2.01772	2.06534	0.976954	0.907617
Mfsd6	1.1863	1.06261	1.11631	0.570218
Inpp1	0.952853	0.968013	0.984378	1
Hibch	16.4315	10.6065	1.54907	0.00435896
1700019D03Rik	0.935451	1.58649	0.590956	0.11538
Mstn	0	0	1	1
1700019A02Rik	0	0.0448991	0.131612	1
Pms1	5.1067	6.6059	0.7731	0.100616
Ormdl1	19.793	14.5486	1.36041	0.0408559
Osgepl1	3.58406	3.7738	0.949749	0.799346
Asnsd1	40.1478	36.4289	1.10208	0.50212
Dnah7a	0.0105955	0.00688194	1.51366	0.692096
Stk17b	8.13169	5.5479	1.46562	0.0126822
Hecw2	0.030593	0.223545	0.138305	2.75878e-09
Mir7681	0	0	1	1
Ccdc150	0.330164	0.199658	1.65	0.123422
Gtf3c3	11.9138	12.2537	0.972263	0.854965
Pgap1	0.864475	0.931383	0.928194	0.673089
Ankrd44	0.74826	1.0683	0.700617	0.0569163
Sf3b1	69.904	62.4467	1.11942	0.428086
Coq10b	17.4321	13.7104	1.2714	0.111884
Hspd1	818.528	630.214	1.29881	0.0655137
Hspe1	454.025	376.822	1.20487	0.191097
Mob4	19.7542	17.3532	1.13834	0.378335
Rftn2	0.200442	0.390571	0.514645	0.0372707
Mars2	9.85059	9.73881	1.01148	0.940847
Boll	0	0.0447563	0.0704417	0.502488
Plcl1	0.0264486	0.141725	0.190338	0.000819566
9130227L01Rik	0	0	1	1
1700003I22Rik	0	0	1	1
Hsfy2	0	0	1	1
Satb2	7.09257	7.32285	0.968556	0.834234
9130024F11Rik	0.732452	1.10251	0.664699	0.0484851
BC055402	0	0	1	1
4930558J18Rik	0.844885	0.781992	1.08021	0.866072
1700066M21Rik	5.16017	4.90572	1.05185	0.757516
Tyw5	11.544	11.198	1.03088	0.858665
9430016H08Rik	22.5709	19.1857	1.17641	0.284666
Spats2l	0.428604	1.18314	0.362829	4.5531e-06
Kctd18	3.96474	4.09966	0.967103	0.845347
Sgol2a	6.00202	8.05151	0.745477	0.0487137
Aox1	0.118693	0.0899416	1.31624	0.581089
Aox3	0.268406	0.206618	1.29763	0.493001
Aox4	0	0	1	1
Aox2	0.0181502	0.0294721	0.627145	1
Bzw1	157.26	153.001	1.02784	0.847283
Clk1	27.6084	28.7807	0.959269	0.775714
Ppil3	13.2564	16.6618	0.795645	0.131011
Nif3l1	20.8275	23.4731	0.8873	0.419103
Orc2	27.3128	25.6061	1.06665	0.656485
Fam126b	2.01385	2.03003	0.99203	0.969313
Ndufb3	49.2085	49.1067	1.00207	1
Gm20257	0	0	1	1
Als2cr12	0	0	1	1
Cflar	2.56361	2.49428	1.02779	0.862529
Casp8	0.71913	1.5083	0.477293	0.000541304
Trak2	17.983	16.3226	1.10172	0.50237
Stradb	5.10683	5.38248	0.948805	0.761059
Als2cr11	0.183052	0.118895	1.53067	0.499675
Tmem237	4.63757	4.85374	0.955482	0.804617
Mpp4	0.0842421	0.109433	0.772675	0.82237
Als2	5.54124	6.47281	0.856092	0.295268
Cdk15	0.029345	0.0762402	0.407357	0.628704
Fzd7	1.30686	2.5816	0.50639	7.47189e-05
Gm973	0.0723381	0.0939695	0.772675	0.82237
Sumo1	43.628	54.473	0.800923	0.129485
Nop58	122.46	125.002	0.979671	0.886322
Snord70	3.27114	5.84281	0.565839	0.439814
Snord11	0.687977	1.78741	0.407357	0.628704
Bmpr2	8.73341	5.51252	1.58424	0.00155607
Fam117b	2.18514	3.54567	0.616368	0.00227928
Ica1l	0.0949974	0.077128	1.22823	0.82237
Wdr12	26.5114	29.1857	0.908372	0.507182
Carf	1.07814	0.909375	1.18543	0.358962
Nbeal1	0.597804	0.588238	1.01625	0.955049
Cyp20a1	36.2391	32.2404	1.12402	0.42727
Abi2	3.64937	4.5333	0.805044	0.156124
Raph1	4.50208	5.29253	0.85066	0.274663
Cd28	0	0.0130423	0.0704417	0.502488
Ctla4	0.0448449	0.0873824	0.525196	0.731885
Icos	0.0532628	0	41.6337	0.0656324
9530026F06Rik	0	0	1	1
Pard3b	0	0.144247	0.00351226	6.93678e-09
Nrp2	4.54665	2.6585	1.71009	0.000387716
4930487H11Rik	0.0484275	0	11.1584	1
Ino80d	5.0522	4.30526	1.17348	0.273387
Ino80dos	0.745627	0.859236	0.868142	0.647602
Ndufs1	46.2893	40.1741	1.15221	0.324796
Eef1b2	347.794	344.389	1.00989	0.945024
Snora41	12.274	10.7126	1.14524	0.689157
Gpr1	16.5367	10.6469	1.55307	0.00385494
Zdbf2	0.151871	0.405292	0.37522	4.63945e-06
Adam23	0	0.0286552	0.0211925	0.0336166
Dytn	0	0	1	1
Mdh1b	0	0	1	1
Fastkd2	14.4971	15.7843	0.918459	0.565708
4933402D24Rik	0	0.0320635	0.0704417	0.502488
Gm13749	0	0	1	1
Mir1958	0	0	1	1
Klf7	3.04955	2.50753	1.21589	0.336874
Mir6899	0	0	1	1
Creb1	6.6962	7.96646	0.840559	0.235118
Mettl21a	6.92571	7.44447	0.930331	0.652654
2810408I11Rik	8.14573	7.93618	1.02638	0.918905
Ccnyl1	14.0771	12.5215	1.12422	0.432138
Fzd5	3.35382	2.59367	1.29301	0.0943828
Plekhm3	1.11368	1.20998	0.92045	0.623783
Akr1cl	0	0	1	1
Cryge	0	0	1	1
Crygd	0	0	1	1
Crygc	0	0	1	1
Crygb	0	0	1	1
Cryga	0	0.274651	0.0246376	0.0656324
D630023F18Rik	0.308777	0.179445	1.71437	0.166093
Idh1	10.5956	13.868	0.764065	0.0748795
Pikfyve	3.61605	4.70988	0.767778	0.0735416
Pth2r	0.107728	0	61.9506	0.0172979
Crygf	0	0	1	1
Map2	0.0471115	0.0764992	0.619686	0.523805
Unc80	0	0.00416045	0.0704417	0.502488
Rpe	19.5454	18.2183	1.07283	0.634829
Kansl1l	0.318695	0.408082	0.78144	0.369281
Acadl	13.2164	12.7463	1.03687	0.81918
Myl1	0	0.0507238	0.0704417	0.502488
Lancl1	4.99397	4.66986	1.06939	0.670741
Cps1	0	0.0101229	0.0704417	0.502488
Erbb4	0	0	1	1
Ikzf2	0.0368051	0.0388464	0.948056	1
Spag16	0.0708791	0	82.2674	0.00464266
Vwc2l	0	0	1	1
Bard1	2.91974	4.21656	0.692503	0.0183172
Abca12	0	0	1	1
Atic	146.03	162.862	0.896653	0.443589
Fn1	20.4443	37.9087	0.53931	1.76357e-05
Apol7d	0.0363307	0.141584	0.274917	0.225712
Gm8883	0	0	1	1
4933417E11Rik	0	0.0515127	0.0704417	0.502488
Mreg	2.6774	4.46046	0.600405	0.00291568
Pecr	20.5191	16.0358	1.27952	0.108787
Tmem169	0	0.0300018	0.0480903	0.253731
Xrcc5	21.3491	17.8757	1.19429	0.227571
2020-03-04	0	0	1	1
Smarcal1	5.55095	5.90704	0.939724	0.679268
Ankar	0	0.0184682	0.0480903	0.253731
Rpl37a	269.417	304.402	0.885071	0.394574
Igfbp2	9.70064	15.9533	0.608142	0.00168055
Igfbp5	0.821836	3.95297	0.208049	1.52584e-19
Tnp1	0	0	1	1
1700027A15Rik	0	0	1	1
Pinc	0	0.0360919	0.0704417	0.502488
D530049I02Rik	0	0	1	1
6030407O03Rik	0	0.0312623	0.0704417	0.502488
Mir6351	0	0	1	1
Tns1	9.21812	7.23845	1.27348	0.0954967
Rufy4	6.97637	5.91716	1.17895	0.300274
Cxcr2	11.6226	7.65083	1.51903	0.00563674
Cxcr1	0.269927	0.100184	2.63246	0.2392
Mir1928	1.29381	0	21.3169	0.502488
Arpc2	312.951	260.945	1.1993	0.201546
Gpbar1	0.656706	0.710902	0.924224	1
Aamp	118.621	114.772	1.03353	0.818205
Pnkd	9.01526	7.02988	1.28237	0.0992074
Tmbim1	40.6583	32.9188	1.23509	0.145074
Catip	0	0.214387	0.00938359	0.000352487
Slc11a1	0.0752475	0.122186	0.621578	0.593113
Ctdsp1	9.55535	14.2178	0.672104	0.00808008
Mir26b	0	0	1	1
Vil1	0.61183	0.32514	1.87805	0.0233022
Usp37	7.13141	8.03943	0.887062	0.415159
Rqcd1	33.8672	34.0389	0.994955	0.973767
Plcd4	0.069437	0.0721607	0.962956	1
Zfp142	8.35876	8.73713	0.956697	0.763956
Bcs1l	12.7679	12.1433	1.05143	0.748267
Rnf25	21.0412	21.5278	0.977402	0.881827
Stk36	0.68732	1.1564	0.594646	0.00726223
Ttll4	15.6229	18.8252	0.829903	0.200237
Cyp27a1	5.02224	4.17062	1.20408	0.278639
Prkag3	0.0153046	0.0397623	0.407357	0.628704
Wnt6	7.54513	11.1899	0.674341	0.0117196
Wnt10a	0.221023	1.88061	0.118547	1.13528e-12
Cdk5r2	0.0320581	0.0624668	0.525196	0.731885
Fev	0	0.0380686	0.0704417	0.502488
Cryba2	0	0	1	1
Mir375	0	0	1	1
Ccdc108	0.0303201	0.00492335	5.47952	0.225712
Ihh	0.549763	0.52986	1.03744	1
Nhej1	3.27887	3.06142	1.07091	0.807964
Slc23a3	0.358029	0.369337	0.969553	1
Cnppd1	18.9644	14.2815	1.32786	0.0546523
Fam134a	20.9586	20.3248	1.03118	0.836789
Zfand2b	10.5103	8.90712	1.17992	0.31413
Abcb6	12.5757	10.5389	1.19324	0.237563
Atg9a	6.90189	6.55982	1.05214	0.742819
Ankzf1	4.07847	3.55358	1.14765	0.412158
Glb1l	0.200951	0.416035	0.484546	0.0266216
Stk16	17.0237	17.7632	0.958373	0.775464
Tuba4a	19.7184	19.9654	0.987634	0.937647
A630095N17Rik	0	0	1	1
Dnajb2	11.9351	10.1339	1.17772	0.273755
Ptprn	13.107	8.52117	1.53809	0.00387009
Resp18	0	0	1	1
Dnpep	50.9153	49.6633	1.02521	0.864769
Des	19.5572	93.2083	0.209834	2.25478e-25
Gm15179	0	0	1	1
Speg	9.18463	5.7413	1.59971	0.00120239
Gmppa	37.6978	30.8416	1.22228	0.17174
Asic4	0.0327114	0.0318699	1.02514	1
Chpf	44.1063	40.1956	1.09729	0.518627
Tmem198	1.92413	1.71358	1.12273	0.586067
Obsl1	47.2186	49.8388	0.947428	0.705404
Inha	0.296258	0.173182	1.69891	0.381255
Stk11ip	7.846	9.42811	0.832209	0.217694
Slc4a3	0.331828	0.767025	0.433327	0.000445836
Gm17751	0	0	1	1
Mir6343	0	0	1	1
Epha4	0.910961	1.15668	0.787692	0.190892
Mir6352	0	0	1	1
Pax3	0.0112054	0	11.1584	1
Sgpp2	0.997378	1.61953	0.616096	0.0106213
Farsb	70.8777	60.4724	1.17206	0.268052
Mogat1	0	0	1	1
Acsl3	22.5491	19.7205	1.14343	0.355489
Utp14b	7.21832	8.09689	0.891507	0.447764
Kcne4	0.299157	0.0800089	3.681	0.00662995
Scg2	0.0348834	0	21.3169	0.502488
Ap1s3	10.4438	5.8731	1.77805	0.00017108
Wdfy1	15.3915	14.3326	1.07387	0.625793
Mrpl44	35.6724	32.0463	1.11314	0.468057
Serpine2	68.6521	92.1677	0.744866	0.040148
Fam124b	0	0.137709	0.0107097	0.000667207
Cul3	49.8346	49.3266	1.0103	0.944422
1700016L21Rik	0	0	1	1
Dock10	0.0229569	0.0298217	0.774084	1
Nyap2	0	0	1	1
Mir6344	0	0	1	1
Irs1	0.0378414	0.371751	0.102916	5.22162e-13
Rhbdd1	6.98925	4.29992	1.62527	0.00167641
Col4a4	0.0166531	0.0432659	0.392574	0.194536
Col4a3	0	0.0392404	0.0124724	0.00242129
Mff	30.6535	30.3254	1.01082	0.944454
Tm4sf20	0	0.0749214	0.0365067	0.253731
Agfg1	44.6552	37.4219	1.19328	0.219227
Slc19a3	1.45738	1.46722	0.993302	1
Ccl20	0	0	1	1
Daw1	0	0	1	1
Sphkap	0	0	1	1
Pid1	0.0975086	0.168889	0.581319	0.407173
Mir6353	0	0.49826	0.0704417	0.502488
Dner	0.107402	0.015502	6.51064	0.00788025
Mir5126	0	0	1	1
Trip12	63.9969	62.0203	1.03187	0.825465
Fbxo36	3.37109	2.75261	1.2243	0.368179
Slc16a14	0.110709	0	61.9506	0.0172979
A530032D15Rik	0.0246265	0.175948	0.151653	0.0727117
Gm7609	0.0269041	0.0873734	0.328283	0.381173
C130026I21Rik	0.197911	0.185678	1.06512	1
Sp110	0.307862	0.271376	1.13338	0.870082
Sp140	0.304977	0.326262	0.935113	0.89174
Sp100	0.401692	0.613128	0.65626	0.186636
A630001G21Rik	0.111938	0.261741	0.432447	0.154702
Mir8096	0	0	1	1
9930111H07Rik	0	0	1	1
Cab39	41.6431	35.2045	1.18289	0.242084
Itm2c	23.6414	26.9694	0.876609	0.37149
4933407L21Rik	0	0	1	1
Gpr55	0	0	1	1
Spata3	0	0	1	1
2810459M11Rik	0.234214	0.169029	1.38275	0.457819
Psmd1	90.1861	85.3111	1.05714	0.697147
Htr2b	0.773975	0.652163	1.18619	0.522052
Armc9	1.60803	1.63897	0.981132	0.922463
B3gnt7	23.4334	25.4938	0.919184	0.565346
Ncl	331.812	314.179	1.05612	0.700049
Snora75	9.71472	14.8039	0.657078	0.138916
Gm24148	2.06393	4.02167	0.516691	0.195373
Snord82	1.27478	0.413996	2.80556	1
C130036L24Rik	1.12978	1.00065	1.12861	0.699009
Nmur1	0	0.0462261	0.0704417	0.502488
1700019O17Rik	0	0	1	1
Ptma	773.985	895.399	0.864403	0.304653
Pde6d	16.9878	15.2617	1.11307	0.497275
Cops7b	16.9601	17.6027	0.9635	0.806608
Nppc	5.74019	2.32346	2.46795	5.40948e-06
Dis3l2	5.12566	3.36471	1.52315	0.00895205
Alppl2	0	0	1	1
Alpi	0	0	1	1
Akp3	0	0	1	1
Ecel1	0.0290403	0	21.3169	0.502488
Prss56	0.0650464	0.112663	0.585211	0.559728
Chrnd	0	0	1	1
Chrng	0.045125	0.0586189	0.778207	1
Eif4e2	35.7611	31.3222	1.14171	0.355304
Efhd1	1.03254	1.23212	0.838324	0.511556
Gigyf2	37.1012	30.9556	1.19852	0.205704
Kcnj13	1.54221	0.333897	4.58486	1.59907e-06
3110079O15Rik	0	0	1	1
Ngef	0.717253	0.524101	1.36766	0.190841
Neu2	0	0.195789	0.0107097	0.000667207
Inpp5d	0.333404	0.227949	1.46088	0.211335
Atg16l1	20.1311	22.5302	0.893523	0.440799
Scarna6	1.74768	0.794605	2.17402	0.160156
Sag	0.302742	0.098318	3.02799	0.0384743
Dgkd	40.0923	30.5545	1.31215	0.0576931
Usp40	4.68811	4.84023	0.968577	0.840876
Ugt1a10	0	0	1	1
Ugt1a9	0	0	1	1
Ugt1a7c	0.118422	0.145288	0.81672	0.707153
Ugt1a6b	0	0.0122772	0.131612	1
Ugt1a6a	0	0.0426283	0.0294201	0.128741
Ugt1a5	0	0.0175509	0.0704417	0.502488
Ugt1a2	0	0	1	1
Dnajb3	0.255708	0.138406	1.82259	0.559728
Ugt1a1	0	0	1	1
Mroh2a	0.00577747	0.0150102	0.407357	0.628704
Hjurp	0.344111	0.473699	0.726726	0.131437
6430706D22Rik	0	0	1	1
A730008H23Rik	0	0	1	1
Trpm8	0	0.0146471	0.0704417	0.502488
Spp2	0	0.550091	0.00883649	0.000187
Glrp1	0.0442949	0	21.3169	0.502488
Gm19589	0.0330607	0	21.3169	0.502488
Arl4c	10.7646	9.45489	1.13851	0.383128
Platr5	0	0.177427	0.0480903	0.253731
1700067G17Rik	0	0	1	1
Sh3bp4	7.70561	7.71815	0.998375	0.993445
C030007H22Rik	0	0	1	1
Agap1	3.12143	3.31145	0.942624	0.69324
4933400F21Rik	0	0	1	1
Gbx2	0.713542	0.582632	1.22392	0.501896
Asb18	0	0	1	1
Iqca	0.0540094	0.01754	2.93275	0.225712
Ackr3	14.8587	8.08497	1.83763	6.33201e-05
Cops8	58.2291	57.0366	1.02091	0.887456
Col6a3	0.743632	0.545324	1.36339	0.0761769
Mlph	0.589629	1.24937	0.472342	0.000236489
Prlh	0	0	1	1
Rab17	0.177816	0.0577471	3.00331	0.102725
Lrrfip1	5.83385	7.48523	0.779404	0.0943317
Rbm44	0.348902	0.102343	3.38333	0.000426762
Ramp1	0.229478	1.22034	0.188982	6.5306e-10
Ube2f	53.6774	45.46	1.18075	0.254366
Scly	8.26789	8.22739	1.00492	0.990094
Espnl	0.37433	0.522478	0.716876	0.155255
Klhl30	0.0287037	0.0745741	0.396338	0.355755
Fam132b	3.6183	5.74035	0.630425	0.00465747
Ilkap	38.7168	42.8861	0.90279	0.486839
1700020N18Rik	0	0	1	1
Hes6	6.4608	8.73019	0.740148	0.0710185
Per2	0.660869	0.752384	0.878484	0.538769
Traf3ip1	1.84516	1.70519	1.08202	0.679771
Asb1	2.1914	2.13734	1.02528	0.880574
Twist2	0.198213	1.37325	0.14636	4.13724e-07
Hdac4	5.22967	6.52948	0.800965	0.15002
Ndufa10	92.9589	77.2833	1.20282	0.200807
Mir6900	0	0	1	1
Olfr1416	0	0	1	1
Olfr1415	0	0	1	1
Olfr1414	0	0	1	1
Olfr1413	0	0	1	1
Olfr1412	0	0	1	1
Olfr1411	0	0	1	1
Olfr1410	0	0	1	1
Olfr12	0	0	1	1
Myeov2	20.8483	30.1314	0.691974	0.0186419
Otos	0	0	1	1
Gpc1	12.3731	24.1889	0.511545	5.22258e-06
Mir149	0	0	1	1
Ankmy1	0	0.0260423	0.0480903	0.253731
Dusp28	1.39533	1.51049	0.923909	0.779304
Rnpepl1	9.38447	9.81002	0.956627	0.773651
9430060I03Rik	0.10369	0.0673486	1.51991	0.731885
Capn10	10.8921	11.4094	0.954668	0.759068
Gpr35	0.0963597	0.0500697	1.90732	0.258407
Aqp12	0	0	1	1
Kif1a	0	0.00676642	0.0704417	0.502488
Agxt	0	0	1	1
2310007B03Rik	0.0366999	0.190697	0.200029	0.0264707
Sned1	0.271254	1.37801	0.1974	1.32451e-12
Mir6901	0	0	1	1
Mterf4	4.35387	5.29915	0.821661	0.213769
Pask	3.15819	4.56455	0.691952	0.0184113
Ppp1r7	19.4466	20.1909	0.963138	0.798375
Mir6902	0	0	1	1
Mir6345	0	0.43987	0.0704417	0.502488
Ano7	0.0647065	0.0420279	1.52631	0.780907
Hdlbp	161.9	135.754	1.1926	0.214763
2020-09-02	129.937	105.514	1.23146	0.143765
Farp2	0.432096	0.640466	0.675212	0.113495
Stk25	19.0873	23.3761	0.816538	0.164441
Bok	6.50744	16.1007	0.404281	2.27839e-08
Thap4	19.8453	21.5569	0.920607	0.577931
Atg4b	16.8457	15.9944	1.05322	0.72729
Dtymk	67.8262	89.6127	0.75689	0.0539192
Ing5	19.9139	18.6851	1.06576	0.661227
D2hgdh	6.00957	7.4568	0.805954	0.162423
Gal3st2	0.0304586	0.0692417	0.451758	0.517394
Gm9994	0.109728	0.166297	0.667041	0.759851
Gm6086	0.0213563	0.0138713	1.5016	1
Neu4	0.0384669	0.0499698	0.774084	1
Pdcd1	0.179658	0.0583455	3.00331	0.102725
4930440C22Rik	0	0	1	1
Fam174a	3.62045	3.64756	0.992571	0.978685
St8sia4	0.0381738	0.238027	0.163019	9.45135e-06
4930598F16Rik	0	0	1	1
1700063A18Rik	0	0	1	1
4930533P14Rik	0	0	1	1
Slco4c1	0	0.0235186	0.0704417	0.502488
Panct2	0	0.0862447	0.0124724	0.00242129
Slco6b1	0	0	1	1
Slco6c1	0	0	1	1
D1Ertd622e	5.20807	2.7761	1.87555	0.000136618
Ppip5k2	12.6338	14.4348	0.875237	0.359854
Gin1	6.28584	4.22069	1.48905	0.0159967
Pam	23.3879	18.3538	1.27426	0.0943485
B230216N24Rik	0.33114	0.215081	1.53067	0.499675
1810006J02Rik	0	0	1	1
Slco6d1	0	0	1	1
Cntnap5b	0	0	1	1
Gm20268	0	0	1	1
Cdh20	0	0.0151272	0.0704417	0.502488
Rnf152	0.0304907	0.0132028	2.26161	0.355755
Pign	4.82224	3.63476	1.32665	0.0611565
2310035C23Rik	6.9191	6.41563	1.07847	0.615252
Tnfrsf11a	0.0604138	0.100902	0.602087	0.335094
Zcchc2	6.62205	7.07701	0.935719	0.65538
Gm20753	0.159055	0	21.3169	0.502488
Phlpp1	5.69475	4.47365	1.27291	0.108613
Bcl2	1.38911	1.85544	0.748746	0.0758889
Mir3473f	0	0	1	1
Kdsr	7.46188	7.00515	1.06519	0.67311
Vps4b	34.282	32.4622	1.05605	0.706263
Serpinb5	0.0337954	0.065852	0.525196	0.731885
Serpinb12	0	0	1	1
Serpinb13	0	0	1	1
Serpinb3a	0	0	1	1
Serpinb3d	0	0	1	1
Serpinb3b	0	0	1	1
Serpinb3c	0	0	1	1
Serpinb11	0.153064	0	61.9506	0.0172979
Serpinb7	0	0	1	1
Serpinb2	0	0	1	1
Serpinb10	0	0	1	1
Serpinb8	0	0.111272	0.0115241	0.00126829
D830032E09Rik	0	0	1	1
Cdh7	0	0	1	1
Cdh19	0.0283841	0	21.3169	0.502488
Dsel	0.804729	0.889053	0.905233	0.616393
Cntnap5a	0	0	1	1
Tsn	36.8533	35.6366	1.03414	0.817153
Nifk	74.4193	68.9524	1.07928	0.596033
Clasp1	6.38993	6.53835	0.977303	0.879302
2900060B14Rik	0.145201	0.0943106	1.5016	1
Tfcp2l1	1.6271	3.08849	0.526898	3.86977e-05
Gli2	0	0.146886	0.0043116	3.02271e-07
Mir6346	0	0	1	1
Inhbb	7.37486	11.7437	0.628018	0.00178172
Ralb	57.3713	51.0489	1.12385	0.417452
Tmem185b	12.1451	12.2554	0.990998	0.95715
3830432H09Rik	0	0	1	1
Epb4.1l5	1.37089	1.67907	0.816519	0.219113
Ptpn4	2.71697	2.91328	0.932637	0.666807
Tmem177	3.54166	3.5831	0.988439	0.955857
Cfap221	0	0.0448454	0.0365067	0.253731
Sctr	0.225508	0.0585884	3.74501	0.0419754
Tmem37	101.9	67.2651	1.51487	0.00419623
Dbi	119.73	121.525	0.985234	0.920161
3110009E18Rik	0.636806	1.57691	0.405309	0.00372542
Steap3	3.36973	3.09252	1.0896	0.61786
C1ql2	0.606796	1.01346	0.599579	0.0618892
Marco	0.0436701	0.0567289	0.778207	1
En1	0	0.0881808	0.0185927	0.0172979
Celrr	0	0	1	1
Insig2	5.87099	7.30248	0.804011	0.160548
Ccdc93	7.44279	5.96323	1.24809	0.132278
Htr5b	0.21628	0.0983343	2.17402	0.160156
Ddx18	102.334	92.8043	1.10268	0.494233
Dpp10	0	0	1	1
Actr3	218.56	172.027	1.27049	0.0924132
Slc35f5	22.2971	18.5908	1.19935	0.215725
Gpr39	0.128948	0	82.2674	0.00464266
Lypd1	0.0212048	0.0137729	1.46859	1
Nckap5	0.0684987	0.111228	0.617774	0.193029
Mgat5	13.74	9.78598	1.404	0.0227526
Tmem163	0.688797	0.246062	2.78698	0.000945626
Acmsd	0.207021	0.0611196	3.31691	0.0586286
2900009J06Rik	0.280232	0.0606718	4.14254	0.381173
Ccnt2	21.6713	22.7441	0.952835	0.741104
Map3k19	0.0770828	0	72.109	0.00894141
Rab3gap1	13.8868	13.5428	1.0254	0.866595
Zranb3	3.13186	3.38161	0.926168	0.636727
R3hdm1	18.834	17.51	1.07561	0.615746
Mir128-1	0	0.402167	0.131612	1
Ubxn4	36.2582	29.0871	1.24653	0.125294
Lct	0	0.114141	0.00602585	2.59951e-05
Mcm6	74.6729	98.1574	0.760751	0.0557202
Dars	67.6483	71.9557	0.940139	0.667161
Cxcr4	2.46102	2.26579	1.08607	0.668788
Thsd7b	0	0	1	1
Cd55b	0.0982083	0.127576	0.775475	1
Cd55	1.76733	2.91993	0.605494	0.00672728
Zp3r	0	0	1	1
C4bp	0	0	1	1
C4bp-ps1	0.287418	0.373365	0.77324	0.797512
Pfkfb2	2.703	3.25379	0.830746	0.21919
Yod1	0.430368	0.772388	0.557829	0.0126121
AA986860	1.19196	1.29678	0.91926	0.734319
Fcamr	0	0	1	1
Pigr	0	0.248677	0.00443785	3.02271e-07
Fcmr	0.174417	0.302097	0.581319	0.407173
Il24	2.01955	1.51353	1.33348	0.256224
Il20	0	0	1	1
Il19	0.0847362	0.0550376	1.5016	1
Il10	0.0995618	0	31.4753	0.253731
Mapkapk2	34.1574	32.1436	1.06265	0.676206
Dyrk3	5.627	5.46187	1.03022	0.865651
Eif2d	25.116	25.4226	0.98794	0.937143
Rassf5	0.916495	0.595278	1.53847	0.0568022
Ikbke	0.487147	0.281253	1.72861	0.0602847
Srgap2	15.3855	13.9113	1.10597	0.484725
Fam72a	3.21209	3.16957	1.0134	0.952538
Avpr1b	0	0	1	1
Ctse	0.0408892	0.0265582	1.5016	1
Rab7b	0	0.0334741	0.0480903	0.253731
Slc26a9	0	0	1	1
Pm20d1	0.0244873	0.0556672	0.451758	0.517394
Slc41a1	8.02503	7.19949	1.11465	0.468883
Rab29	1.96515	1.44186	1.36203	0.234164
Nucks1	40.7972	45.4694	0.897246	0.447631
Slc45a3	1.42983	1.73626	0.823635	0.294573
Elk4	4.3685	3.39722	1.2858	0.115219
Mfsd4	0.991351	1.03256	0.960126	0.848102
Cdk18	1.05297	1.2477	0.844108	0.425692
Lemd1	0	0.0286386	0.131612	1
Mir135b	0	0	1	1
Klhdc8a	0.0812229	0.540745	0.151773	3.24472e-08
Nuak2	0.567384	1.27635	0.445127	0.000350466
Tmcc2	0.457576	0.825563	0.554933	0.0148713
Dstyk	1.2083	1.52994	0.789862	0.174018
Rbbp5	16.8979	16.9825	0.995018	0.97587
Tmem81	2.06512	1.61606	1.27745	0.259833
Cntn2	0.245464	0.218482	1.12324	0.625672
Nfasc	0	0.0623846	0.00654641	8.08043e-05
Gm10538	0	0	1	1
Lrrn2	0.0518142	0.185098	0.284855	0.0310526
Mdm4	22.3668	20.4534	1.09354	0.533335
Pik3c2b	1.69456	1.84625	0.917867	0.603791
Ppp1r15b	42.8694	36.6254	1.17048	0.270752
Plekha6	54.2	22.9608	2.36051	2.82989e-09
Gm19461	0.362117	0.244247	1.47989	0.221422
Golt1a	0.0470603	0.0611329	0.778207	1
Kiss1	0	0.113515	0.0704417	0.502488
Ren2	0	0	1	1
Ren1	0	0	1	1
Etnk2	1.63485	1.23472	1.32357	0.186519
Sox13	3.03189	2.33601	1.29774	0.121997
Snrpe	108.356	129.486	0.836828	0.224116
Zc3h11a	58.2913	53.865	1.08217	0.580414
Zbed6	16.603	13.8481	1.19892	0.211774
Lax1	0.109682	0.154354	0.713923	0.662502
Atp2b4	0.42339	0.539812	0.784534	0.224368
Mir6903	0	0	1	1
Optc	0.188173	0.434566	0.435687	0.0511523
Prelp	0.565547	1.2036	0.470401	0.000486339
Fmod	0	0	1	1
Btg2	5.60937	6.59278	0.850867	0.300482
Chit1	0.0468315	0.106462	0.451758	0.517394
Chil1	0.846835	0.733378	1.15417	0.625935
Mybph	0.73462	0.261662	2.79155	0.00297647
Adora1	0.208557	0.537006	0.389203	0.000185617
Myog	0	0.0190214	0.131612	1
Ppfia4	0.507223	0.849145	0.597667	0.0107083
Tmem183a	26.1916	29.0045	0.903021	0.48207
4933406M09Rik	0	0	1	1
Cyb5r1	27.6689	14.2663	1.93928	1.04977e-05
Adipor1	40.5771	34.8059	1.16581	0.286116
Klhl12	9.35744	9.91828	0.943461	0.698696
Rabif	26.8596	26.0249	1.03207	0.832748
Mgat4e	0.0473172	0.0768333	0.627145	1
Kdm5b	8.99874	10.9524	0.821637	0.178992
Syt2	0	0.0332566	0.0365067	0.253731
Ppp1r12b	0.784862	0.669087	1.17286	0.431855
Ube2t	7.61269	8.12499	0.936977	0.707677
Lgr6	0.0598159	0.155406	0.389528	0.0798343
Ptprv	0.0855446	0.0277813	3.02799	0.0384743
Ptpn7	0.0531159	0.232873	0.232399	0.00644454
Arl8a	41.6109	34.1889	1.21707	0.178202
Gpr37l1	0	0.0249904	0.0704417	0.502488
Elf3	78.1467	107.68	0.725734	0.0253695
Rnpep	72.1434	57.5636	1.25327	0.115786
Timm17a	162.31	139.285	1.1653	0.287036
Lmod1	0.131941	0.14283	0.924338	1
Shisa4	8.23145	3.66682	2.24363	5.84904e-06
Ipo9	30.6025	27.5513	1.11074	0.463474
Nav1	9.65847	10.2358	0.9436	0.687473
Mir1231	0	0	1	1
Csrp1	176.382	135.08	1.30575	0.0616785
Phlda3	14.1816	16.9639	0.836014	0.247336
Tnni1	0.27235	0.353792	0.772269	0.832022
Lad1	60.4652	46.9227	1.28861	0.0771134
Tnnt2	2.31945	2.36097	0.982441	0.954712
Pkp1	0.0772939	0	82.2674	0.00464266
Igfn1	0	0.0125174	0.0365067	0.253731
Tmem9	15.3557	19.1432	0.802174	0.142954
Ascl5	0	0	1	1
Cacna1s	0.0761611	0.0179883	4.11586	0.0264707
Gm15850	0.08532	0	11.1584	1
Kif21b	1.54472	1.8739	0.824381	0.223891
5730559C18Rik	1.51044	2.68156	0.563501	0.00162467
Gpr25	0.0884542	0	41.6337	0.0656324
Camsap2	9.90624	8.57902	1.1547	0.323047
9230116N13Rik	0.0826754	0.134248	0.621578	0.593113
Ddx59	2.56787	2.67871	0.958653	0.841345
Kif14	3.26967	4.74035	0.689786	0.0133104
Zfp281	5.94882	6.35615	0.935924	0.66482
Gm19705	0.265905	0.28785	0.926007	1
Platr22	0	0.117397	0.0294201	0.128741
Nr5a2	0.0112374	0.0437932	0.274917	0.225712
Mir181a-1	0	0	1	1
Mir181b-1	0	0.703793	0.0704417	0.502488
Ptprc	0.267736	0.183836	1.45452	0.188261
Atp6v1g3	0	0	1	1
Nek7	5.97473	7.82828	0.763262	0.078933
Gm5833	0	0	1	1
Lhx9	0	0	1	1
2310009B15Rik	2.96035	1.28186	2.30182	0.00525818
Dennd1b	4.28577	3.58288	1.19615	0.232774
4930596I21Rik	0.753784	0.795592	0.948056	1
Crb1	0	0.00598718	0.131612	1
4933436E23Rik	0.0780244	0.0253391	2.80556	1
Zbtb41	3.15662	3.31949	0.950941	0.744626
Aspm	3.91867	5.79527	0.676208	0.00808149
F13b	0	0	1	1
Cfhr1	0	0	1	1
Gm4788	0	0.0390048	0.0365067	0.253731
Cfhr2	0	0.0351457	0.0704417	0.502488
Cfh	0.0397183	0.793278	0.0512376	2.48305e-16
Kcnt2	0	0	1	1
4930590L20Rik	0	0	1	1
Cdc73	35.9785	31.3684	1.14696	0.343676
B3galt2	0.0568055	0.172182	0.333523	0.0173117
Glrx2	4.65962	4.02275	1.15827	0.353528
Trove2	1.68002	2.54398	0.660455	0.00791285
Uchl5	34.5383	35.6953	0.967587	0.823769
Rgs2	0.388916	6.03451	0.0646685	2.98397e-37
Rgs13	0	0	1	1
Rgs1	0.162942	0.0846668	1.89076	0.517394
Rgs21	0	0	1	1
Rgs18	0.60619	0.181722	3.30668	0.0018476
Brinp3	0	0	1	1
Pla2g4a	0.89498	1.57782	0.567607	0.00627505
Mir7652	0	0	1	1
Ptgs2os	0.028953	0	21.3169	0.502488
Ptgs2	2.82328	2.23448	1.26339	0.157244
Ptgs2os2	0	0	1	1
Pdc	0	0	1	1
2310030A07Rik	0	0	1	1
BC003331	8.9974	6.8686	1.30987	0.0745828
Tpr	43.7904	43.7265	1.00146	0.992393
Prg4	0.081052	0.105289	0.771964	0.694067
Hmcn1	0.00473327	0.0399664	0.12354	0.000339552
C730036E19Rik	0	0	1	1
Ivns1abp	47.0427	44.0859	1.06707	0.649932
Swt1	8.75596	8.0587	1.08651	0.584876
Trmt1l	20.2645	14.3664	1.41051	0.0197188
Mir7682	0	1.45612	0.0480903	0.253731
Rnf2	31.1185	26.5712	1.17113	0.275504
Fam129a	38.8972	29.8312	1.3039	0.0649165
Edem3	13.9203	11.5608	1.20408	0.200094
1700025G04Rik	3.67039	4.07527	0.900659	0.484361
Tsen15	44.4529	41.5064	1.07098	0.643538
Colgalt2	0.0534302	0.0416445	1.27603	1
Rgl1	2.25243	3.27362	0.688159	0.0238521
Apobec4	0	0	1	1
Arpc5	221.534	186.377	1.18863	0.224947
Ncf2	1.78646	3.67621	0.486182	6.08703e-05
Smg7	22.3533	22.3998	0.997923	0.98992
Nmnat2	1.44699	2.10375	0.687953	0.031214
Lamc2	2.61029	1.99526	1.30812	0.098706
Lamc1	56.086	57.8879	0.968873	0.824461
E330020D12Rik	0.0306633	0.0497908	0.627145	1
Shcbp1l	0.127166	0.137661	0.924903	1
Dhx9	76.6035	76.4606	1.00187	0.990065
Npl	1.88446	0.682222	2.75442	8.1049e-05
Rgs8	0.0597417	0.0145512	3.95627	0.0727117
C230024C17Rik	0.025977	0	21.3169	0.502488
Rgs16	20.1399	14.1783	1.42042	0.0179957
Rnasel	0.209516	0.213002	0.983707	1
Rgsl1	0	0	1	1
Teddm2	0	0	1	1
Teddm1b	0	0	1	1
Teddm1a	0	0	1	1
Mir8114	0	0	1	1
Glul	36.6104	43.396	0.843641	0.238448
Zfp648	0	0	1	1
4930452N14Rik	0	0	1	1
4930532M18Rik	0	0	1	1
Cacna1e	0	0.00886878	0.0365067	0.253731
Ier5	10.9616	16.2453	0.674777	0.00792689
Mr1	0.0863742	0.0897623	0.962956	1
Stx6	5.71086	7.36135	0.775843	0.109113
Xpr1	4.46965	3.86346	1.15688	0.334985
Gm5532	0	0.160775	0.0149297	0.00894141
Acbd6	21.3588	23.6869	0.901725	0.486197
Lhx4	0	0	1	1
Qsox1	16.4034	13.5775	1.20811	0.198693
Cep350	4.8466	4.42574	1.09509	0.535303
Tor1aip1	20.1432	17.3705	1.15962	0.307225
Tor1aip2	43.8343	41.6375	1.05276	0.718435
Fam163a	0.0222727	0.0723322	0.318254	0.2392
Tdrd5	0.174768	0.0729739	2.37184	0.0798343
Nphs2	0.055782	0	41.6337	0.0656324
Soat1	41.06	29.9755	1.36977	0.0282515
Abl2	10.2187	9.28318	1.10077	0.506388
Tor3a	4.13797	4.26411	0.970428	0.859908
Fam20b	19.1861	16.4407	1.16698	0.288101
Ralgps2	2.19356	2.66401	0.823444	0.217185
Angptl1	0.0197821	0	11.1584	1
Tex35	0.169804	0	41.6337	0.0656324
Rasal2	1.87677	1.61411	1.16268	0.340789
2810025M15Rik	20.183	26.3598	0.765704	0.0780824
BC026585	4.40487	4.28063	1.029	0.917275
Sec16b	0.0559259	0.0847578	0.663475	0.662502
Brinp2	0	0.0137292	0.0704417	0.502488
Astn1	0	0	1	1
Mir488	0	0	1	1
Pappa2	9.43591	4.38754	2.15049	2.0495e-07
Rfwd2	11.8558	9.3375	1.26967	0.103676
Scarna3a	0.36731	0	11.1584	1
Mir1843b	0	0	1	1
Tnr	0	0	1	1
4930523C07Rik	0.18495	0.125351	1.47247	0.293588
4930562F07Rik	0	0.0952144	0.0480903	0.253731
Tnn	0	0.0290773	0.0246376	0.0656324
Mrps14	23.9374	19.1346	1.25097	0.130345
Cacybp	103.08	99.2697	1.03838	0.792812
Rabgap1l	0.648609	0.640823	1.01214	0.974321
Mir1927	0	0	1	1
Gpr52	0	0	1	1
Rc3h1	6.86884	6.41985	1.06993	0.643388
Serpinc1	0.12034	0.273571	0.443901	0.129351
Zbtb37	2.18778	1.80525	1.21177	0.276266
Gas5	54.4752	47.7389	1.1411	0.358789
Snord47	8.66852	7.79586	1.111	0.865308
Dars2	7.70992	5.65235	1.36394	0.0416274
Cenpl	2.31018	4.10906	0.562402	0.00109384
Klhl20	10.1244	8.24956	1.22723	0.169244
Ankrd45	0.31433	0.415886	0.756478	0.340904
4930469G21Rik	0	0	1	1
Prdx6	132.083	104.633	1.26234	0.102489
Tnfsf4	0	0.227453	0.0115241	0.00126829
Tnfsf18	0	0	1	1
Fasl	13.1552	10.5241	1.24995	0.146778
Suco	11.6464	12.322	0.94518	0.699724
4930558K02Rik	0	0	1	1
Pigc	5.50153	4.98902	1.1027	0.540605
Dnm3	0	0.0261946	0.0211925	0.0336166
2810442N19Rik	0	0.061266	0.0704417	0.502488
Dnm3os	0	0.0390601	0.0135909	0.00464266
Mir199a-2	0	0	1	1
Mir214	0	0	1	1
Mettl13	18.3313	21.7242	0.843827	0.247305
Vamp4	3.69747	4.22498	0.875195	0.434054
Myoc	0	0	1	1
7420461P10Rik	0	0	1	1
Prrc2c	53.9002	50.4299	1.06881	0.639803
Fmo4	0	0	1	1
Fmo1	0.391313	3.42517	0.114721	4.83728e-20
Fmo2	0.103939	0.413499	0.253673	0.000212314
Fmo6	0	0	1	1
Fmo3	0.0215635	0	11.1584	1
Mroh9	0	0	1	1
Prrx1	0.0581936	0.185209	0.31632	0.00203931
Gorab	4.78513	3.69148	1.29613	0.11431
Mettl11b	0	0	1	1
Kifap3	10.0412	10.3902	0.966419	0.821734
Scyl3	9.05859	9.19178	0.985511	0.925691
BC055324	11.424	13.3309	0.856967	0.302189
Mettl18	3.12138	4.32509	0.721879	0.0821108
Sele	0.0297683	0.0483374	0.627145	1
Sell	0	0.0727748	0.0246376	0.0656324
Selp	0.0504277	0.180145	0.284855	0.0310526
Gm16548	0	0	1	1
F5	0.0699732	0.212094	0.331724	0.000993175
Slc19a2	6.84548	5.49475	1.24577	0.152611
Ccdc181	4.50342	4.06834	1.10688	0.558211
Blzf1	13.4271	11.177	1.2013	0.212746
Nme7	8.04503	7.67944	1.0476	0.763372
Atp1b1	97.6965	67.1185	1.45557	0.00876342
Dpt	0	0	1	1
Gm20743	0	0	1	1
Xcl1	0	0	1	1
4930568G15Rik	0	0	1	1
Tbx19	0	0.317262	0.00502659	2.75402e-06
Sft2d2	1.27063	1.71682	0.740225	0.0795967
Tiprl	11.0551	10.1269	1.09164	0.553947
Gpr161	0.022307	0.289776	0.0839224	0.00118753
Dcaf6	3.48839	4.27599	0.815863	0.21324
Mpc2	22.0773	19.6139	1.12556	0.453912
Adcy10	0.0499243	0.0162133	2.97922	0.189409
Mpzl1	162.075	191.984	0.844213	0.234241
Rcsd1	0.162332	0.811866	0.201521	7.70411e-07
Creg1	26.5359	21.3688	1.24178	0.140718
Cd247	0.0376565	0.0366877	1.02575	1
Pou2f1	1.42681	2.09373	0.681515	0.0127098
Dusp27	0.032305	0.0699421	0.469916	0.401742
Gpa33	0.0378043	0.122772	0.318254	0.2392
Mael	0.0560706	0.0364188	1.5016	1
Ildr2	0.0104946	0.0102246	1.02514	1
Tada1	9.74399	9.46706	1.02925	0.859319
Pogk	0.982118	1.08481	0.905383	0.592245
Gm4846	0	0	1	1
Gm4847	0	0	1	1
Fmo9	0	0	1	1
Gm16701	0.370449	1.35345	0.276146	0.000864433
Fam78b	7.28461	9.70009	0.751006	0.0535048
Uck2	96.0863	102.226	0.939939	0.667427
Mir6347	0	0	1	1
Tmco1	16.1881	14.1828	1.14138	0.364554
Aldh9a1	80.183	65.9523	1.21577	0.171942
Mgst3	33.2407	30.6344	1.08506	0.605126
Lrrc52	0	0	1	1
Rxrg	0.201764	0.20253	0.99625	1
Lmx1a	0.0519384	0.0421685	1.22487	1
Pbx1	0.270891	1.70791	0.158836	6.03884e-22
Mir6348	0	0	1	1
Nuf2	12.4711	16.1302	0.77318	0.0855441
Rgs5	14.0642	9.58621	1.46701	0.0129352
Rgs4	0.324222	0.430747	0.753527	0.388953
1700084C01Rik	0	0	1	1
Hsd17b7	12.3944	13.5835	0.912469	0.532737
3110045C21Rik	0.0763746	0.14882	0.525196	0.731885
Ddr2	0.329383	0.624839	0.527537	0.00167629
Uap1	17.1037	13.6651	1.25161	0.127771
Uhmk1	14.0906	11.0993	1.26945	0.116792
Sh2d1b2	0.869024	0.0705557	10.8274	0.0246349
Sh2d1b1	0.635167	0.471487	1.34498	0.419497
Gm7694	4.34217	2.69545	1.61067	0.00302485
1700015E13Rik	0.425523	0.315868	1.3407	0.620334
Nos1ap	1.54123	1.03162	1.49344	0.0375282
Olfml2b	0.0840244	0.718574	0.118623	2.7836e-09
Atf6	9.39099	7.69523	1.22035	0.172468
Dusp12	14.069	13.3587	1.05315	0.74522
Fcrlb	0	0	1	1
Fcrla	0	0.0326019	0.0704417	0.502488
Fcgr2b	0.112141	0.0546282	2.00218	0.461168
Fcgr4	0.138696	0.180171	0.774084	1
Fcgr3	0.768826	0.457751	1.67492	0.14239
Mir6546	0	1.36218	0.0480903	0.253731
Cfap126	0.0838348	0.217808	0.396338	0.355755
Sdhc	48.0114	44.5556	1.07755	0.612275
Mpz	0.0869896	0	41.6337	0.0656324
Pcp4l1	0.330229	0.250237	1.31624	0.581089
Nr1i3	0.0613049	0.0398185	1.5016	1
Tomm40l	2.86477	3.83712	0.74669	0.083515
Apoa2	0.185225	1.05268	0.179508	0.000352577
Fcer1g	1.25153	1.66857	0.751033	0.40873
Ndufs2	113.781	110.311	1.03146	0.829527
Adamts4	19.5885	17.1532	1.14197	0.362762
B4galt3	66.0768	57.2897	1.15337	0.32156
Ppox	12.8766	13.4807	0.9552	0.773371
Usp21	13.3744	14.9729	0.893252	0.45846
Ufc1	50.6263	52.5946	0.962578	0.798601
Dedd	9.22992	11.238	0.821337	0.194003
Nit1	19.7471	15.2847	1.29189	0.0937463
Pfdn2	65.7804	72.6423	0.905547	0.50465
Klhdc9	1.00343	1.03193	0.972457	1
Pvrl4	3.43871	4.88477	0.704039	0.0293536
Arhgap30	2.48251	6.43719	0.385743	2.08658e-09
Usf1	39.2218	48.7177	0.805092	0.134533
Tstd1	2.6745	5.82449	0.459899	0.00134041
F11r	47.0272	48.0689	0.978331	0.880541
Alyref2	1.56619	2.05664	0.761914	0.282167
Itln1	0.266372	0.0741485	3.46775	0.118117
Cd244	0.0922673	0.0149823	5.79506	0.0246349
Ly9	0	0.0760563	0.0211925	0.0336166
Slamf7	0.0762882	0.00707863	9.49044	0.0433314
Mir7683	0	0	1	1
Cd48	0.531345	0.271164	1.94646	0.195373
Slamf1	0.919095	0.377032	2.43168	0.0006773
Cd84	0.0207945	0.0900423	0.236725	0.0103994
Slamf6	0.0177415	0	11.1584	1
Vangl2	2.18631	3.61239	0.605431	0.00547085
Nhlh1	0	0.0226391	0.0704417	0.502488
Ncstn	50.2197	42.8241	1.17269	0.267856
Copa	81.1608	67.3476	1.2051	0.190459
Pex19	26.0111	23.3144	1.11566	0.451703
Dcaf8	21.5613	21.8941	0.984799	0.91813
Pea15a	73.2817	68.0096	1.07752	0.602656
Casq1	0.555081	0.961424	0.578351	0.0636857
Atp1a4	0.19899	0.0403898	4.81122	0.00148807
Atp1a2	0.508111	0.311943	1.62748	0.034997
Igsf8	70.6647	69.4459	1.01755	0.904498
Kcnj9	0.17231	0.154964	1.111	0.865308
Kcnj10	0.216432	0.275946	0.784943	0.438914
Pigm	10.5479	10.6187	0.99333	0.965609
Slamf9	0.113561	0.0983466	1.14906	1
Igsf9	2.23394	3.44526	0.648514	0.00834044
Tagln2	284.236	253.467	1.12139	0.421153
Cfap45	0.0713654	0.061804	1.14906	1
4933439K11Rik	0	0	1	1
Vsig8	0	0.0599291	0.0365067	0.253731
Slamf8	0.0424927	0.110399	0.396338	0.355755
Fcrl6	1.22283	0.470666	2.59055	0.000486893
Dusp23	0.642339	0.715216	0.898531	0.81167
Crp	0	0	1	1
Apcs	0	0	1	1
Olfr16	0	0	1	1
Olfr1408	0	0	1	1
Olfr1406	0	0	1	1
Olfr218	0	0	1	1
Olfr1404	0	0	1	1
Fcer1a	0	0	1	1
Olfr418	0	0	1	1
Mptx2	0	0	1	1
Ackr1	0	0.170174	0.0211925	0.0336166
Cadm3	0	0.115071	0.00883649	0.000187
Aim2	0.119589	0.199736	0.602087	0.335094
BC094916	0	0	1	1
Pydc4	0	0	1	1
Pyhin1	0.0247884	0.0161005	1.5016	1
Pydc3	0	0.0188495	0.0704417	0.502488
AI607873	0	0.080826	0.0149297	0.00894141
Ifi204	0.113314	0.367996	0.3114	0.00841274
Mndal	0.0454325	0	21.3169	0.502488
Mnda	0.145364	0	61.9506	0.0172979
Ifi203	0.0620319	0.0748256	0.83099	0.832022
Ifi202b	0.265461	0.438891	0.606973	0.226333
Ifi205	0.161225	0	61.9506	0.0172979
Olfr433	0	0	1	1
Olfr432	0	0	1	1
Olfr430	0	0	1	1
Olfr429	0	0	1	1
Olfr426	0	0	1	1
Olfr427	0	0	1	1
Olfr231	0	0	1	1
Olfr424	0	0	1	1
Olfr421-ps1	0	0	1	1
Olfr420	0	0	1	1
Spta1	0.201114	0.706723	0.285085	5.89196e-09
Olfr419	0	0	1	1
Mptx1	0	0	1	1
Olfr417	0	0	1	1
Olfr248	0	0	1	1
Olfr414	0	0	1	1
Olfr220	0	0	1	1
Fmn2	0.114378	0.161691	0.708581	0.387478
Grem2	14.5363	6.43468	2.25883	5.81625e-08
Rgs7	0.121994	0.0905564	1.3407	0.620334
Fh1	85.012	75.7095	1.12287	0.420494
Kmo	0	0.0450788	0.0365067	0.253731
Opn3	2.89114	3.07139	0.94136	0.772245
Chml	1.50948	2.02991	0.743708	0.0775567
Wdr64	0	0.00737728	0.131612	1
Exo1	10.8238	13.4879	0.802498	0.131569
Becn2	0	0	1	1
Pld5	0	0.014459	0.0704417	0.502488
Cep170	9.0125	7.9621	1.13192	0.397731
Mir350	0	0	1	1
Sdccag8	3.64447	2.52969	1.44041	0.0306272
Hmga2-ps1	5.13796	5.51848	0.931082	0.682202
Akt3	2.00465	2.16414	0.926333	0.652297
Zbtb18	5.76373	5.59616	1.02994	0.853318
2310043L19Rik	0	0.0806639	0.0704417	0.502488
1700016C15Rik	0	0	1	1
Adss	34.871	48.2097	0.723329	0.0249973
Gm16432	0.0260629	0	11.1584	1
Desi2	22.7978	17.7276	1.28599	0.0825684
Cox20	50.6953	54.2297	0.934837	0.666745
Hnrnpu	268.393	267.38	1.00379	0.978917
Efcab2	0.187852	0.354947	0.531459	0.110704
Kif26b	0.187276	0.155849	1.2009	0.613926
Smyd3	1.99369	2.02848	0.982859	0.956971
Tfb2m	9.0297	11.2584	0.802073	0.148902
Cnst	4.72048	3.73498	1.26379	0.131841
Sccpdh	9.13306	11.4247	0.79945	0.150086
Ahctf1	31.4554	36.3189	0.86609	0.313484
Cdc42bpa	4.56159	3.30757	1.37908	0.0312336
Adck3	0.106336	0.221014	0.483573	0.0768534
Psen2	3.61881	3.07994	1.17485	0.368967
Gm5069	0.0484139	0.0943369	0.519274	0.319467
Itpkb	0.331378	0.844386	0.39305	3.94436e-05
6330403A02Rik	0	0.0171735	0.0365067	0.253731
Parp1	44.158	48.1455	0.91718	0.546588
Mir6904	0.646904	0.84035	0.786019	1
Lin9	5.8293	6.05796	0.962263	0.818835
Mixl1	0	0.0491948	0.0365067	0.253731
Acbd3	23.5631	21.8417	1.07881	0.602362
H3f3a	105.698	129.299	0.817474	0.161498
Sde2	20.2582	21.1535	0.957681	0.769051
Lefty2	0	0	1	1
Pycr2	33.6928	33.8384	0.995699	0.980139
Lefty1	0.162129	0.0351019	4.36391	0.0757931
Tmem63a	3.90739	4.13715	0.944483	0.736941
Ephx1	0.468568	0.270527	1.72519	0.21141
9130409I23Rik	0.0456718	0	21.3169	0.502488
Nvl	28.1019	27.9861	1.00414	0.979384
Cnih4	8.36878	9.91512	0.844062	0.26351
Wdr26	23.7163	24.5404	0.966422	0.812495
Cnih3	0	0	1	1
Ccdc121	0	0	1	1
Lbr	27.6382	35.8237	0.771514	0.0721529
Enah	6.20985	7.39418	0.839836	0.228927
Srp9	54.428	18.4974	2.94215	6.93755e-13
Vmn1r1	0	0	1	1
Degs1	81.216	67.2412	1.20782	0.188359
1700047M11Rik	0.0631816	0	11.1584	1
Fbxo28	11.7862	12.5488	0.939235	0.670261
Trp53bp2	4.09622	5.80428	0.705774	0.0236608
Capn2	12.2475	15.9453	0.768116	0.074516
Capn8	0	0	1	1
Ccdc185	0	0	1	1
Susd4	5.38854	3.1541	1.70795	0.00162101
Tlr5	7.98024	2.35844	3.38234	5.67064e-14
Disp1	2.12219	2.50814	0.846171	0.30485
Brox	15.8521	17.6111	0.900129	0.473718
Aida	14.6493	16.6448	0.880124	0.386154
Mia3	28.4128	22.3719	1.27002	0.0953722
Taf1a	7.29944	7.90562	0.923339	0.614067
Hhipl2	0.0148688	0.0869178	0.184795	0.118117
1700056E22Rik	0.26893	0.262012	1.02597	1
Dusp10	0.974888	0.581304	1.67524	0.0331742
1700112H15Rik	0	0	1	1
4930488B22Rik	0	0	1	1
Hlx	0.585438	1.10142	0.532375	0.0140458
2020-03-01	0.0607039	0.0525709	1.14906	1
2020-03-02	17.8158	15.9521	1.11681	0.460797
Mir1981	0	0	1	1
C130074G19Rik	0.78998	1.3617	0.580602	0.013423
Mark1	1.25328	1.36288	0.91964	0.669708
Rab3gap2	9.62617	9.41076	1.02289	0.879021
Snora36b	0	0	1	1
Mir664	0	0	1	1
Iars2	31.405	25.599	1.2268	0.15692
Mir194-1	2.58762	0.84035	2.93275	0.225712
Mir215	1.17142	0.760857	1.51366	0.692096
Bpnt1	32.4175	28.5646	1.13488	0.385992
Eprs	82.2794	81.8896	1.00476	0.973836
9630028B13Rik	0	0	1	1
Gm2061	0	0.0407848	0.0365067	0.253731
Slc30a10	0.0742803	0.400444	0.186979	1.43189e-07
5033404E19Rik	0	0	1	1
Mir297c	0	0	1	1
Lyplal1	3.1332	3.51673	0.891024	0.560459
A730004F24Rik	0	0	1	1
Tgfb2	1.82543	2.81815	0.647855	0.00896665
Rrp15	91.5844	87.1495	1.05089	0.731805
D1Pas1	0.13494	0.122704	1.09865	1
Spata17	0.0790442	0.136908	0.585211	0.559728
1700007P06Rik	0	0	1	1
Gpatch2	5.64054	6.29994	0.895347	0.467353
Esrrg	0	0.0100902	0.0704417	0.502488
9330162B11Rik	0	0	1	1
Ush2a	0.00818351	0.00531532	1.51366	0.692096
Kctd3	24.2171	18.5575	1.30496	0.066665
Kcnk2	0.367934	0.635001	0.580106	0.0302966
Cenpf	6.84315	8.03141	0.852056	0.270001
Ptpn14	0.915745	1.48829	0.615403	0.00285473
Smyd2	67.9169	64.442	1.05392	0.716904
Prox1	0.125722	0.156512	0.804561	0.635239
Rps6kc1	8.51663	9.01278	0.944957	0.708573
Angel2	8.32167	8.70862	0.955574	0.768811
Vash2	4.13772	4.45455	0.928889	0.642936
Mfsd7b	8.49459	6.13731	1.38403	0.0311488
A230020J21Rik	0.0262842	0.034144	0.786019	1
Spata45	0.101268	0	11.1584	1
Tatdn3	3.52547	3.41233	1.03312	0.898855
Nsl1	6.76453	7.98247	0.847451	0.286383
Batf3	18.5667	23.7234	0.782689	0.128064
Fam71a	0.0194013	0.0504059	0.407357	0.628704
Atf3	3.88241	3.1343	1.23852	0.232403
Nenf	37.8095	32.9435	1.14768	0.367756
Tmem206	2.35064	1.94196	1.21034	0.263126
Ppp2r5a	5.38618	6.65886	0.808914	0.175403
Dtl	13.3605	17.733	0.753439	0.0524863
Ints7	13.305	16.0047	0.831325	0.203624
Lpgat1	18.8069	17.3734	1.08251	0.581912
Nek2	19.0615	26.7164	0.713491	0.0204845
1700034H15Rik	1.26192	0.709924	1.77648	0.00304349
Slc30a1	24.9696	18.1452	1.37608	0.0268442
Rd3	0.0304729	0.0263902	1.14906	1
Traf5	2.15686	2.36154	0.913401	0.66634
Mir3473c	0	0.695104	0.0704417	0.502488
Rcor3	0.951399	1.18493	0.803074	0.267557
Gm10516	0.149343	0.129334	1.15278	1
Kcnh1	0.0598737	0.147778	0.407523	0.0187538
Hhat	0.0305768	0.566013	0.0565299	5.82975e-09
1700065J18Rik	0	0.139365	0.0704417	0.502488
Sertad4	0.254881	1.30784	0.195659	1.62016e-10
Gm15867	0	0	1	1
Syt14	0.414971	0.716383	0.579574	0.00568692
Diexf	7.99197	8.36737	0.95514	0.759159
Irf6	0.746199	0.5188	1.43744	0.118425
A130010J15Rik	2.01225	1.88706	1.0663	0.723183
Traf3ip3	0.12261	0.0796371	1.52631	0.780907
Hsd11b1	1.19979	7.18891	0.167237	4.93271e-18
G0s2	0.0514147	1.16881	0.0481107	2.1476e-06
Lamb3	0.0416355	0.0676074	0.621578	0.593113
Camk1g	0	0.0114764	0.131612	1
Mir205	0	0	1	1
4930503O07Rik	0	0	1	1
Plxna2	0.353496	0.306135	1.15451	0.495499
Cd34	1.42215	5.04819	0.281947	3.504e-12
Gm16897	0.452391	0.259931	1.73558	0.0985853
A330023F24Rik	2.14419	1.64196	1.30572	0.108508
Mir29b-2	0	0	1	1
Mir29c	0	0	1	1
Cd46	1.21488	0.557	2.1737	0.0161891
Cr1l	81.7563	43.2947	1.88832	1.1905e-05
Cr2	0.0558628	0.0136064	3.95627	0.0727117
B020014A21Rik	0	0	1	1
H60c	0	0.0799481	0.0185927	0.0172979
Ppp1r14c	0.0686887	0.0334608	2.00218	0.461168
Iyd	0	0	1	1
Plekhg1	0.982136	0.880928	1.11481	0.559947
Mthfd1l	26.3337	28.5481	0.922435	0.575788
Akap12	14.0636	16.6288	0.845747	0.246829
Zbtb2	9.72421	9.64853	1.00784	0.964166
Rmnd1	0	0.0304507	0.0704417	0.502488
Gm5512	0.346444	0.458078	0.756945	0.348684
Armt1	12.3214	10.1666	1.21191	0.206886
Ccdc170	1.4911	1.23025	1.21169	0.389637
Esr1	0.0840643	0.626307	0.134895	2.64253e-15
Syne1	2.22325	1.04145	2.13451	5.96674e-07
Myct1	0.0311929	0.202603	0.160324	0.00394482
Vip	0	0	1	1
Fbxo5	18.9249	28.3542	0.667473	0.00645659
Mtrf1l	8.28487	6.86339	1.20706	0.223008
Rgs17	0.127011	0.223426	0.569474	0.0532188
Oprm1	0	0	1	1
Ipcef1	0	0	1	1
Cnksr3	1.96098	2.3106	0.848769	0.349013
Ulbp1	1.21521	1.20717	1.00665	1
Lrp11	0.306218	0.936457	0.327898	1.43798e-05
Pcmt1	19.8964	16.8734	1.17914	0.270288
A630066F11Rik	0.138364	0.269609	0.519274	0.319467
Nup43	22.7465	26.4495	0.860013	0.318883
BC020402	1.01027	0.810584	1.24576	0.367018
Lats1	6.16948	7.09353	0.869745	0.344802
Katna1	25.9567	24.9321	1.04109	0.788153
Ginm1	17.7602	15.9653	1.1124	0.484983
Ppil4	19.4563	21.3568	0.911016	0.525668
Zc3h12d	0.0635366	0.144438	0.443901	0.129351
Mir5104	0	0	1	1
Tab2	46.3212	44.7611	1.03485	0.811449
Ust	1.17361	0.913419	1.28454	0.196278
Sash1	4.8031	4.60508	1.043	0.782513
Samd5	0.0347436	0.191815	0.188366	0.016576
Gm6150	0	0	1	1
Stxbp5	7.16008	7.33111	0.976672	0.874026
Adgb	0	0	1	1
Rab32	0.485336	1.48023	0.328821	2.29327e-05
Gm5177	0	0	1	1
Grm1	0	0	1	1
4930567K20Rik	0	0	1	1
Shprh	4.71267	4.34595	1.08437	0.586572
Fbxo30	10.5602	9.7986	1.07772	0.612209
Epm2a	0.281184	0.417449	0.676641	0.545091
Utrn	9.78376	7.47332	1.30914	0.0619036
B230208H11Rik	0.183344	0.190536	0.962956	1
Stx11	0.976836	1.82117	0.536832	0.0039208
Sf3b5	122.647	135.734	0.903583	0.483942
Plagl1	2.29029	4.9711	0.46081	9.30738e-07
Hymai	0.017145	0.00556798	2.80556	1
Zc2hc1b	0.041161	0	11.1584	1
Ltv1	57.7329	57.1792	1.00968	0.9485
Phactr2	0.175063	0.846478	0.207261	2.03293e-13
Fuca2	14.5571	9.04215	1.60985	0.00125955
Pex3	7.96566	7.58516	1.05015	0.761932
Adat2	8.05402	9.35807	0.860694	0.360738
Aig1	3.08415	3.6859	0.836922	0.406005
Hivep2	0.701078	0.668632	1.04849	0.811007
Adgrg6	17.8101	9.47334	1.87996	1.44363e-05
Vta1	34.3797	32.571	1.05552	0.717365
1700016L04Rik	0	0	1	1
Gje1	0	0	1	1
Nmbr	0.0739004	0.095999	0.778207	1
C330004P14Rik	0	0	1	1
Gm20125	0	0	1	1
Cited2	109.578	109.447	1.0012	0.994186
Txlnb	0.0194492	0.0252652	0.778207	1
Heca	2.93127	3.946	0.742921	0.0686233
Abracl	63.5691	68.3635	0.929875	0.622507
Reps1	42.8128	41.5394	1.03065	0.835422
Ect2l	0.0597829	0.00970749	5.47952	0.225712
Ccdc28a	1.70991	3.9113	0.437699	0.000144189
Nhsl1	6.52664	5.61412	1.16252	0.307855
Hebp2	3.22233	3.75847	0.857435	0.402221
Arfgef3	0.126609	0.167896	0.754852	0.354698
Gm4922	0	0	1	1
4930444F02Rik	0	0	1	1
Perp	23.8156	35.723	0.666695	0.00578093
Tnfaip3	0.339572	0.263444	1.28796	0.38765
Gm20139	0	0	1	1
Olig3	0	0	1	1
Ifngr1	2.23011	2.84334	0.784482	0.196484
Il22ra2	0	0	1	1
Il20ra	0	0.0269652	0.0704417	0.502488
Slc35d3	0	0.0214163	0.0704417	0.502488
Pex7	5.51508	5.27659	1.04518	0.80249
Map3k5	1.14123	1.24237	0.918641	0.666016
Map7	6.22041	7.14092	0.871113	0.363741
4930405J17Rik	0.895793	0	133.06	9.96168e-05
Gm6251	2.48927	1.52171	1.63284	0.108144
Mir6413	0	0	1	1
Bclaf1	45.2022	47.4821	0.951983	0.730807
Mtfr2	7.04528	8.31006	0.847835	0.296309
Pde7b	0.0840176	0.170534	0.495731	0.0925345
Ahi1	0.604107	0.762649	0.792345	0.272985
Myb	2.99508	3.84598	0.77882	0.123066
Hbs1l	23.2082	21.7021	1.0694	0.642526
4930455C13Rik	0.25596	0.332501	0.772675	0.82237
Aldh8a1	0	0.0251018	0.0704417	0.502488
1700020N01Rik	0	0	1	1
Gm5420	0	0	1	1
Sgk1	5.43216	14.9325	0.363824	2.79526e-11
4930444G20Rik	0	0	1	1
E030030I06Rik	0.208014	0.0491304	4.11586	0.0264707
Raet1a	0	0	1	1
Raet1e	0.0340209	0	11.1584	1
Raet1b	0	0	1	1
Raet1c	0	0	1	1
H60b	0	0	1	1
C920009B18Rik	0	0.0249406	0.0365067	0.253731
Raet1d	0.170506	0.199343	0.857733	1
Gm10825	0	0.00618991	0.131612	1
Slc2a12	1.49775	3.81642	0.392629	6.13861e-08
Tbpl1	17.2617	18.8886	0.913874	0.541733
Mir7663	1.42107	0.461503	2.80556	1
Tcf21	0	0.0458871	0.0704417	0.502488
Eya4	0	0	1	1
Rps12	862.417	964.549	0.894115	0.431475
Snora33	7.43016	10.4563	0.711708	0.339533
Snord100	10.8356	24.0118	0.452694	0.00921389
Slc18b1	2.21525	2.85784	0.775268	0.151992
Vnn3	0	0	1	1
Vnn1	5.86632	1.00209	5.84555	1.91703e-21
Taar1	0	0	1	1
Taar2	0	0	1	1
Taar3	0	0	1	1
Taar4	0	0	1	1
Taar5	0	0	1	1
Taar6	0	0	1	1
Taar7a	0	0	1	1
Taar7b	0	0	1	1
Taar7d	0	0	1	1
Taar7e	0	0	1	1
Taar7f	0	0	1	1
Taar8a	0	0	1	1
Taar8b	0	0	1	1
Taar8c	0	0	1	1
Taar9	0	0	1	1
Stx7	9.96879	9.01981	1.10519	0.515084
Moxd1	0.140586	0.584401	0.242358	3.0572e-05
Ctgf	4.13216	10.4543	0.395361	8.05474e-09
Enpp1	1.48289	1.0711	1.38423	0.0582822
Enpp3	6.40516	7.71047	0.830742	0.233421
Med23	10.2967	9.0386	1.13918	0.377307
Mir6905	1.23836	1.2065	1.02514	1
Arg1	0	0.0571802	0.0480903	0.253731
Akap7	0.83271	1.46933	0.567129	0.00625146
Epb4.1l2	21.1906	15.984	1.32572	0.0518276
Smlr1	0	0.0835362	0.0704417	0.502488
4930401C15Rik	0	0	1	1
Mir680-3	0	0	1	1
Tmem200a	0.0421313	0.0478887	0.882323	1
Gm9767	0	0	1	1
Samd3	0	0	1	1
L3mbtl3	3.32916	3.99456	0.833476	0.264175
Gm8709	0	0	1	1
Arhgap18	15.8939	10.4168	1.52574	0.00416469
Lama2	0.00892465	0.0579671	0.160324	0.00394482
4930579H20Rik	0	0	1	1
Ptprk	9.26915	6.81347	1.36038	0.0364191
Themis	0	0	1	1
4930519F09Rik	0	0.0364423	0.0704417	0.502488
2310057J18Rik	0	0	1	1
Soga3	0.0439357	0.114148	0.390674	0.11103
9330159F19Rik	0.00767941	0.0299274	0.274917	0.225712
Echdc1	1.49927	1.20397	1.245	0.265293
Rnf146	5.58318	6.14081	0.909206	0.534849
Rspo3	0.108537	0.857711	0.128353	1.88715e-08
Cenpw	6.62178	9.64457	0.686673	0.0209663
Trmt11	6.32041	8.5565	0.738723	0.0535074
Gm20300	0.680378	0.507385	1.34012	0.234164
Hint3	3.36279	3.51896	0.955696	0.895439
Ncoa7	1.10427	0.907099	1.21717	0.297233
Hey2	0.291005	0.533682	0.546709	0.0714483
Hddc2	18.8945	19.9179	0.948632	0.751834
Tpd52l1	1.06047	2.64408	0.401836	0.000135962
Gm3258	0.976734	0.713705	1.36546	0.428549
Rnf217	0.712273	0.984326	0.724034	0.172851
Nkain2	0	0	1	1
Trdn	0	0	1	1
D830005E20Rik	0	0	1	1
Clvs2	0	0.0225214	0.0704417	0.502488
Gm4794	0	0	1	1
Sult3a1	0	0	1	1
Rsph4a	0	0	1	1
Zufsp	4.45527	3.95362	1.12682	0.480098
A830082N09Rik	0.132681	0.0933603	1.41874	0.376211
Rwdd1	90.4105	82.5818	1.09479	0.531834
Trappc3l	0	0	1	1
Fam26d	0	0	1	1
Fam26e	0	0.0945746	0.0246376	0.0656324
Fam26f	0.0801157	0	21.3169	0.502488
Dse	2.8006	3.94457	0.710062	0.0329431
Tspyl1	14.2278	12.7288	1.11775	0.456922
Tspyl4	1.37807	1.78294	0.77306	0.160411
Nt5dc1	4.80343	5.03746	0.953557	0.780123
Col10a1	0.0553899	0	41.6337	0.0656324
Frk	19.1942	10.6558	1.80122	5.61043e-05
Hs3st5	0	0	1	1
Hdac2	36.1837	39.2635	0.921565	0.575345
Marcks	31.4456	24.7555	1.27024	0.096768
4930591E09Rik	0	0	1	1
Rfpl4b	0	0	1	1
Lama4	4.03604	2.98931	1.35007	0.0510209
Fam229b	0.35624	0.19282	1.82259	0.559728
Tube1	3.47747	3.5466	0.980517	0.933951
Wisp3	0.336226	0.277944	1.20745	0.707153
Fyn	4.8459	4.599	1.05367	0.746264
Traf3ip2	10.0684	6.68689	1.50558	0.00735399
E130307A14Rik	0.442803	0.321444	1.37456	0.443645
Rev3l	4.66141	3.66117	1.27317	0.102093
AA474331	0.776948	1.44183	0.540603	0.0785181
2010001E11Rik	0.0379366	0	21.3169	0.502488
G630090E17Rik	0	0.0947869	0.0246376	0.0656324
BC021785	0.00724671	0.0141206	0.536613	1
AI317395	0	0.0210166	0.0704417	0.502488
Slc16a10	0.727224	0.609753	1.19245	0.376065
Rpf2	35.6372	39.0251	0.913192	0.534016
Gtf3c6	25.2407	33.2301	0.759604	0.0674482
Amd1	0	0	1	1
Amd2	0	0	1	1
Cdk19	5.53818	5.64779	0.980594	0.901424
Slc22a16	0	0	1	1
Ddo	0	0.0375356	0.0365067	0.253731
Mettl24	0	0.220942	0.0124724	0.00242129
Cdc40	13.6404	12.3734	1.10239	0.511363
Wasf1	0.985831	1.32479	0.744466	0.19419
Gpr6	0	0	1	1
Fig4	15.8998	14.5547	1.09241	0.549641
Zbtb24	2.96825	2.7673	1.07259	0.683791
Mical1	1.995	2.93922	0.678882	0.0238314
Smpd2	23.0782	18.3812	1.25549	0.128925
Ppil6	0.324057	0.18417	1.74345	0.319467
Cd164	214.109	201.926	1.06033	0.680302
Ccdc162	0.272424	0.415817	0.65626	0.186636
5730435O14Rik	0	0	1	1
Cep57l1	5.75601	3.88015	1.48323	0.0165922
Sesn1	4.81584	3.94579	1.22043	0.211915
Armc2	0.0356362	0.0289329	1.22487	1
Foxo3	3.57062	2.91359	1.22539	0.230959
Lace1	3.29424	2.7446	1.20014	0.304628
Snx3	201.132	178.744	1.12525	0.408428
Nr2e1	0	0	1	1
Ostm1	17.2132	10.6376	1.61806	0.00117006
Sec63	24.6029	17.8562	1.37782	0.0259633
Scml4	0.0548062	0.0415304	1.31289	1
Sobp	0.10444	0.0961002	1.08601	1
9030612E09Rik	0	0	1	1
Pdss2	8.40816	6.90278	1.21802	0.216116
Bend3	12.3672	12.4912	0.990076	0.947781
1700021F05Rik	37.599	33.7005	1.11566	0.468319
Cd24a	5.10755	12.1846	0.419293	7.90241e-08
F830002L21Rik	0	0	1	1
1700027J07Rik	0	0.0531164	0.0704417	0.502488
4933404K13Rik	0.104314	0	21.3169	0.502488
Qrsl1	10.2966	9.40296	1.09502	0.565847
Rtn4ip1	7.25527	7.24333	1.00165	1
Aim1	1.60723	2.8053	0.573013	0.000467005
Speer5-ps1	0	0	1	1
Atg5	22.3716	16.9964	1.31622	0.0624391
Mir1929	0.466049	0.90812	0.536613	1
Prdm1	5.26273	6.94463	0.757842	0.0657467
Prep	59.2194	52.6486	1.1248	0.412622
Popdc3	0.0936631	0.0608357	1.51991	0.731885
Bves	0	0.0700727	0.0365067	0.253731
Lin28b	0.24868	0.750295	0.332146	3.40105e-06
Hace1	3.35519	3.26515	1.02756	0.889171
D030045P18Rik	0	0	1	1
Snord14d	0	0	1	1
Snord14c	0	0	1	1
C130030K03Rik	0	0	1	1
Grik2	0	0	1	1
Ascc3	9.66324	7.61305	1.26928	0.102149
Sim1	0	0	1	1
Lilr4b	0.0582953	0.132523	0.451758	0.517394
Lilrb4a	0.11558	0.469195	0.250879	0.00962572
Fam162b	0	0	1	1
Gprc6a	0	0	1	1
Rfx6	0	0	1	1
4933411G06Rik	0	0	1	1
Vgll2	0	0	1	1
Ros1	0	0	1	1
Dcbld1	0.630438	1.19121	0.529797	0.00512724
Gopc	13.2628	9.723	1.36403	0.0348301
Nepn	0	0	1	1
Nus1	45.8413	37.9322	1.2085	0.185758
Zfa-ps	0.164752	0.107009	1.53339	0.356672
Slc35f1	0.0174312	0	21.3169	0.502488
Cep85l	2.06163	1.86213	1.10704	0.610518
Gm19395	0.0658702	0.213919	0.328283	0.381173
Pln	0	0	1	1
Gm20597	0	0.0205262	0.0365067	0.253731
Mcm9	2.18224	2.20242	0.990841	0.980485
Asf1a	19.5657	21.4041	0.914121	0.545579
Fam184a	0.647395	0.40624	1.59205	0.0551099
Man1a	25.7782	16.9967	1.51662	0.00411789
Gm16998	0	0	1	1
Tbc1d32	0.311343	0.248889	1.25034	0.372755
Msl3l2	0.405071	0.89454	0.454043	0.00629561
Gja1	3.75496	45.0155	0.0834428	2.27134e-51
4930467K11Rik	0	0.0389374	0.131612	1
Hsf2	8.19593	8.51098	0.96299	0.818117
Serinc1	47.3485	38.5399	1.22855	0.152643
Pkib	0.42345	0.391579	1.08124	0.79672
Fabp7	0	0	1	1
Smpdl3a	0.677606	1.08457	0.625591	0.100044
Dux	0	0	1	1
Gm4981	0	0	1	1
Gcc2	5.46525	6.05753	0.902236	0.491919
Lims1	24.0617	24.944	0.96463	0.803713
Ranbp2	32.1456	28.223	1.13898	0.361625
Ccdc138	1.81033	1.58682	1.14071	0.541399
Edar	0.0706672	0	61.9506	0.0172979
BB019430	0	0	1	1
Sh3rf3	0.0599794	0.00973939	5.79506	0.0246349
2020-09-10	3.29887	4.57174	0.721677	0.0495362
Sowahc	2.28624	2.13384	1.07139	0.685366
P4ha1	46.2264	29.9691	1.54245	0.00258117
Pla2g12b	0.325273	1.42607	0.23025	5.08771e-05
Oit3	0.127666	0.373145	0.344893	0.00916578
Mcu	13.6427	9.99817	1.36446	0.0378993
Micu1	13.4807	14.6683	0.919049	0.576119
Dnajb12	22.4531	19.027	1.18004	0.267008
Ddit4	41.3105	20.0487	2.06037	1.0091e-06
Anapc16	29.6778	24.5507	1.20881	0.203748
Ascc1	9.42111	9.25902	1.0175	0.916115
Spock2	2.74558	2.22194	1.23556	0.20475
Mir6906	0	0	1	1
Chst3	0.503489	0.230299	2.18266	0.00103524
Psap	542.932	626.455	0.866673	0.313059
Cdh23	0.781745	0.410207	1.9049	0.00029463
4632428N05Rik	9.82945	6.73875	1.45859	0.0109497
Gm17455	0	0.0656983	0.0704417	0.502488
Slc29a3	2.36564	1.82664	1.29495	0.115455
Unc5b	21.9335	28.574	0.767612	0.0656638
Mir6408	0	0	1	1
Pldi	0.203248	0.165016	1.22487	1
Mir466j	0	0	1	1
Gm20611	0	0	1	1
Pcbd1	4.32371	7.46603	0.579411	0.00517835
Sgpl1	12.5938	15.875	0.793325	0.114001
Tbata	0	0	1	1
Adamts14	0.467846	0.276742	1.6885	0.0351791
Prf1	8.2296	1.98734	4.13773	2.79888e-16
Pald1	4.38091	9.89986	0.442578	1.01556e-07
Nodal	0.124191	0	61.9506	0.0172979
Eif4ebp2	79.4776	73.9416	1.07487	0.615937
Lrrc20	8.59906	8.62488	0.997007	0.991883
Npffr1	0	0.0646175	0.0480903	0.253731
Ppa1	168.003	149.605	1.12297	0.417525
1700022H01Rik	0.190099	0.123472	1.51366	0.692096
Sar1a	65.5469	62.2865	1.05234	0.722524
Tysnd1	18.5429	15.5413	1.19311	0.23506
Aifm2	2.75032	2.46033	1.11781	0.51576
H2afy2	0.794236	1.75395	0.453522	0.000880602
Mir5108	0	0	1	1
Col13a1	1.93151	0.907546	2.12661	0.000100547
2010107G23Rik	0.550859	0.552951	0.996233	1
Neurog3	0	0	1	1
Tspan15	1.20229	1.29631	0.92754	0.711515
Mir7662	0	0.461503	0.131612	1
Tacr2	0.0383902	0.0748053	0.525196	0.731885
Hk1	11.5061	15.1216	0.760919	0.0620084
Hk1os	0.155629	0.252708	0.627145	1
Hkdc1	0.12444	0.282891	0.442303	0.0335099
Supv3l1	21.9614	21.6144	1.01606	0.916855
4930507D05Rik	0.177795	0.0898186	1.95874	0.227948
Vps26a	29.2016	20.7675	1.40609	0.0188496
Srgn	16.9119	70.3193	0.240551	6.58941e-20
Kif1bp	13.9215	13.199	1.05474	0.725556
Ddx21	112.702	113.675	0.991436	0.952102
Ddx50	22.3715	21.2345	1.05354	0.724349
Stox1	0.265477	0.281336	0.943905	1
Mir7215	0	1.10399	0.0704417	0.502488
Ccar1	30.9825	31.6534	0.978806	0.882666
Snord98	4.64385	2.01084	2.21717	0.692096
Tet1	2.65005	2.19904	1.20506	0.214141
Slc25a16	8.21039	7.76166	1.0578	0.71926
Dna2	22.0603	22.6675	0.973215	0.85292
Rufy2	3.03146	2.50769	1.20882	0.213399
Hnrnph3	4.27828	5.62255	0.760998	0.101658
Pbld2	0.352857	0.318314	1.10786	0.888764
Pbld1	0.0446141	0.11591	0.396338	0.355755
Atoh7	0	0	1	1
Mypn	0	0.0482969	0.0165611	0.00894141
Herc4	21.623	21.1886	1.0205	0.890433
Sirt1	7.00576	9.3599	0.748515	0.0543626
Dnajc12	0.666809	1.95928	0.341385	7.82934e-05
Ctnna3	0	0	1	1
Lrrtm3	0	0.0146167	0.0704417	0.502488
1700023F02Rik	0	0	1	1
4930407I19Rik	0	0	1	1
Gm31763	0.295998	0.329581	0.899375	1
Reep3	20.9919	12.7063	1.65204	0.000537045
Jmjd1c	12.3192	8.49554	1.45006	0.0102595
Nrbf2	12.9374	12.3213	1.04999	0.76036
Egr2	0	0.0379787	0.0365067	0.253731
Ado	8.50275	10.2347	0.830794	0.211779
Zfp365	0.0814519	0.0529043	1.52957	0.472
Rtkn2	0.705474	1.04531	0.675233	0.0633634
Arid5b	10.3775	10.6931	0.970487	0.842448
4930545H06Rik	0	0	1	1
1700040L02Rik	0	0.136438	0.0246376	0.0656324
Tmem26	0.0171586	0.0445791	0.396338	0.355755
Rhobtb1	0.515537	0.694052	0.743134	0.196403
Cdk1	46.3281	55.9884	0.827462	0.187338
Ank3	0.385358	0.360953	1.06754	0.751627
Ccdc6	22.2965	24.4891	0.910471	0.514895
Mrln	0	0	1	1
Slc16a9	2.05582	1.32739	1.54828	0.0158025
Fam13c	0.0617416	0.128327	0.485996	0.286221
Phyhipl	1.02237	0.346051	2.94641	1.08685e-05
D630013N20Rik	0	0	1	1
Bicc1	1.35577	1.05308	1.28706	0.214722
C730027H18Rik	0	0	1	1
1700113B09Rik	0	0	1	1
Tfam	18.0981	18.2289	0.992826	0.963222
Ube2d1	3.96777	4.6231	0.858341	0.405477
Cisd1	44.0163	49.2144	0.894387	0.451616
Ipmk	11.0577	10.2275	1.08116	0.595564
1700049L16Rik	0	0	1	1
Zwint	132.807	105.831	1.25489	0.110725
A330049N07Rik	0	0	1	1
Pcdh15	0	0	1	1
Rsph14	0	0	1	1
Gnaz	2.47418	2.38162	1.03883	0.868469
Rab36	0.330859	0.515757	0.642631	0.156318
Bcr	28.8619	20.1201	1.43447	0.011984
Specc1l	7.47959	7.36807	1.01513	0.922311
Adora2a	0.0665785	0.464871	0.146229	1.76491e-05
Gm5779	0	0.217268	0.0211925	0.0336166
Upb1	0.0284961	0	21.3169	0.502488
4933407G14Rik	0	0	1	1
Gucd1	3.97679	4.37271	0.909489	0.567426
Snrpd3	171.361	201.536	0.850279	0.260775
Lrrc75b	0.0188405	0.0122372	1.5016	1
Ggt1	4.73848	4.56005	1.03911	0.821529
Ggt5	0.293351	0.721315	0.407536	0.00029373
Susd2	0.665785	3.64978	0.182711	6.18328e-18
Cabin1	12.997	13.3777	0.971539	0.843249
Ddt	43.2714	35.3168	1.22519	0.185457
Gstt3	1.50415	2.46497	0.61057	0.0171603
Gstt1	0	0	1	1
Gstt4	0	0	1	1
Gstt2	0.379643	0.698656	0.545417	0.095186
Mif	565.566	624.826	0.905159	0.484565
Derl3	75.298	65.1114	1.15644	0.315021
Smarcb1	97.7497	80.0039	1.2218	0.16289
Mmp11	12.1617	6.13973	1.98052	1.07989e-05
Chchd10	125.319	72.3986	1.73091	0.000156822
Gm867	0.0352953	0.0229248	1.46859	1
Vpreb3	0.143995	0.280582	0.525196	0.731885
Gm5134	0	0.00992656	0.131612	1
Mir6409	0	0	1	1
Zfp280b	17.8564	19.7016	0.906346	0.49759
Slc5a4b	0.711534	0.132044	5.3231	4.12442e-06
Slc5a4a	0	0	1	1
Prmt2	43.8548	29.6617	1.47847	0.00708748
Mir678	0	0	1	1
S100b	0.0521885	0.0677946	0.778207	1
Dip2a	5.56531	4.81082	1.15681	0.332488
Pcnt	8.63668	9.11017	0.948029	0.714242
1700094J05Rik	0.086946	0.0282364	2.80556	1
2610028H24Rik	0	0.0319361	0.0704417	0.502488
Ybey	2.00323	1.9299	1.03797	0.850801
Mcm3ap	14.5516	14.131	1.02977	0.840949
Lss	7.19751	8.5447	0.842348	0.244407
4930483K19Rik	0.210231	0.0910322	2.26161	0.355755
Spatc1l	0	0.126905	0.0246376	0.0656324
Ftcd	0	0	1	1
Col6a2	0.209216	0.868181	0.241981	1.90654e-07
Col6a1	0.228922	0.955855	0.240347	3.65272e-08
Pcbp3	14.5472	7.59773	1.91444	2.3765e-05
Gm10787	0	0	1	1
Slc19a1	33.731	31.7443	1.06258	0.67722
Col18a1	3.02373	7.58361	0.398777	2.19261e-09
Gm10941	0	0.237567	0.0246376	0.0656324
Pofut2	56.4684	45.5705	1.23913	0.136808
Adarb1	0.542354	0.904012	0.600225	0.00878313
Gm17769	0.0338086	0.0439184	0.778207	1
Fam207a	46.4308	41.1609	1.12803	0.403987
Itgb2	0.54519	0.57051	0.955734	0.931369
Pttg1ip	65.1007	66.3889	0.980596	0.892593
Sumo3	29.846	30.7737	0.969853	0.833873
Ube2g2	46.6009	45.0825	1.03368	0.820502
Mir1930	4.12786	0.670279	5.79506	0.0246349
Tspear	0.0885989	0.287732	0.312092	0.0191693
Gm19402	0	0	1	1
Gm10272	0	0	1	1
Gm10024	0	0	1	1
Gm10142	0	0	1	1
Krtap12-1	0	0	1	1
Gm10100	0	0	1	1
Gm3238	0	0	1	1
Gm19668	0	0	1	1
Gm2696	0	0	1	1
Krtap10-4	0	0	1	1
Krtap10-10	0	0	1	1
Gm10318	0	0	1	1
Gm3285	0	0	1	1
1700009J07Rik	0	0	1	1
Lrrc3	1.81645	0.878307	2.06692	7.45609e-05
Trpm2	0.160484	0.12354	1.29763	0.493001
1810043G02Rik	6.97672	6.47357	1.07769	0.662864
Pfkl	67.5501	83.9628	0.804526	0.127559
Aire	0.342291	0.597494	0.574377	0.123422
Dnmt3l	9.91847	17.9559	0.552418	7.73517e-05
Icosl	0.930572	1.6596	0.561132	0.00587438
D10Jhu81e	22.3232	21.8522	1.02155	0.895108
Pwp2	27.9583	32.0207	0.873136	0.346725
Trappc10	16.3512	13.4372	1.21684	0.176849
Agpat3	42.1579	28.692	1.46931	0.00759521
Mir7659	0	0	1	1
Rrp1	83.0157	72.4121	1.14643	0.340872
Mir6907	1.22092	0.396503	2.80556	1
Cstb	264.087	173.072	1.52586	0.00335488
Mir6410	0	0	1	1
Pdxk	18.3274	15.6454	1.17142	0.274843
Mir6908	0	0	1	1
Ilvbl	5.45272	5.39101	1.01144	0.944862
Syde1	13.3534	14.2985	0.933912	0.645979
Olfr1357	0	0	1	1
Casp14	0	0.0241542	0.0704417	0.502488
Ccdc105	0	0	1	1
Slc1a6	0	0.107809	0.0185927	0.0172979
Olfr1356	0	0	1	1
Olfr1355	0	0	1	1
Olfr1354	0	0	1	1
Olfr8	0	0	1	1
Olfr1353	0	0	1	1
Olfr1352	0	0	1	1
Olfr1351	0	0	1	1
Olfr57	0	0	1	1
2610008E11Rik	1.28111	1.61095	0.79538	0.210501
Vmn2r80	0	0	1	1
Vmn2r81	0	0	1	1
Vmn2r82	0	0	1	1
Vmn2r83	0	0	1	1
Ppap2c	130.5	89.9286	1.45114	0.00942635
Mir6909	2.09722	2.72436	0.775475	1
Mier2	21.3499	23.4048	0.912206	0.531962
Theg	0	0.0225394	0.131612	1
C2cd4c	0.0513386	0.0625223	0.822913	0.840383
Shc2	0.996759	1.7786	0.560683	0.00216846
Odf3l2	0	0	1	1
Madcam1	0.0915688	0.237902	0.392574	0.194536
Tpgs1	17.8724	14.3443	1.24589	0.159989
Cdc34	282.343	268.509	1.05152	0.724609
Gzmm	1.2657	0.701788	1.80008	0.0318622
Bc1	0.147927	0.288243	0.536613	1
Bsg	365.295	334.173	1.09313	0.530951
Hcn2	3.22865	2.74909	1.17436	0.34073
Polrmt	13.6065	14.6221	0.930546	0.626084
Fgf22	0.797716	0.46056	1.71845	0.352234
Rnf126	133.677	132.291	1.01048	0.942645
Fstl3	65.1137	76.7577	0.848306	0.252441
Prss57	0.0482836	0	31.4753	0.253731
Palm	140.802	142.872	0.985514	0.918844
Misp	0.339311	0.440777	0.770718	0.474229
E130317F20Rik	0.578705	0.516833	1.11944	0.705651
Ptbp1	187.734	188.511	0.995877	0.977142
Lppr3	2.44341	2.65383	0.920738	0.622309
Mir6910	0	0	1	1
Prtn3	0.446831	0.377291	1.18219	0.840383
Elane	0	0	1	1
Cfd	0	0	1	1
Med16	17.4017	17.6889	0.983766	0.914239
R3hdm4	44.7231	38.7724	1.15347	0.326017
Kiss1r	4.42747	2.28811	1.93444	6.98256e-05
Arid3a	55.1996	53.2395	1.03682	0.800276
Wdr18	42.5943	45.3248	0.939758	0.666565
Grin3b	1.53566	1.35857	1.13022	0.526852
Tmem259	74.0314	75.3498	0.982503	0.903045
Cnn2	187.161	184.392	1.01502	0.917181
Abca7	4.00955	3.44105	1.16518	0.318152
Hmha1	1.31568	3.14032	0.419159	6.36128e-07
Polr2e	107.582	125.957	0.854129	0.273933
Gpx4	136.611	128.573	1.06252	0.672027
Sbno2	12.4236	14.088	0.881867	0.390624
Stk11	31.6996	36.193	0.875854	0.356904
Dos	1.39475	1.68363	0.82855	0.330713
Atp5d	300.605	283.059	1.06198	0.67371
Midn	68.6597	66.2891	1.03576	0.806105
Cirbp	5.52135	6.8362	0.807758	0.224357
1600002K03Rik	12.5833	13.5786	0.926742	0.678531
Efna2	2.66442	2.84027	0.93813	0.764518
Mum1	26.0848	28.8636	0.90373	0.483957
Ndufs7	119.792	112.644	1.06346	0.672069
Gamt	3.44353	4.65219	0.740448	0.148598
Dazap1	79.3886	79.3109	1.00098	0.99567
Mir6911	0	0.407996	0.131612	1
Rps15	786.809	845.63	0.930442	0.612599
Apc2	0.50154	1.23168	0.407427	4.53996e-07
2310011J03Rik	26.387	25.5385	1.03322	0.828609
Pcsk4	1.70681	3.09064	0.552496	0.00134703
Reep6	23.7782	48.2601	0.492732	1.43811e-06
Adamtsl5	0.462775	0.830551	0.557829	0.0126121
Plk5	0	0.173282	0.0115241	0.00126829
Mex3d	6.46547	9.39254	0.688405	0.0142772
Mbd3	161.156	147.715	1.09099	0.542027
Uqcr11	75.8495	85.3591	0.888606	0.431258
Tcf3	17.315	23.1198	0.74894	0.0472087
Onecut3	0	0	1	1
Atp8b3	0.943298	0.70842	1.3311	0.171953
Rexo1	23.2608	21.7587	1.06903	0.643748
Klf16	28.6499	31.0497	0.922716	0.580736
Abhd17a	36.2807	36.6374	0.990265	0.950336
Adat3	8.8774	12.6693	0.700775	0.0255969
Scamp4	68.1166	60.7715	1.12086	0.428633
Mir6912	0	2.413	0.0246376	0.0656324
Csnk1g2	54.8039	63.7478	0.859704	0.292518
Btbd2	2.99359	4.27951	0.699616	0.0313716
Mknk2	79.2435	52.1884	1.5184	0.00354758
Mob3a	34.6806	26.3437	1.31645	0.0580788
Izumo4	2.12554	1.98082	1.07289	0.818581
Ap3d1	55.8872	48.4055	1.15456	0.314222
Dot1l	26.2689	24.4684	1.07359	0.621512
Plekhj1	44.1338	49.9358	0.883818	0.399621
Sf3a2	53.1037	54.5376	0.973709	0.855791
Amh	0.833011	0.693225	1.2009	0.613926
Jsrp1	0.970936	1.56398	0.621734	0.0955629
Oaz1	0	0	1	1
Oaz1-ps	0	0	1	1
Mir1982	0	0	1	1
Lingo3	0	0	1	1
Lsm7	116.877	127.946	0.913492	0.538324
Sppl2b	18.9142	14.0906	1.3423	0.0457331
Tmprss9	0.025097	0.0570533	0.451758	0.517394
Timm13	92.5939	105.483	0.877815	0.365718
Lmnb2	13.1403	15.6751	0.838307	0.231861
Gadd45b	22.4929	24.0157	0.936603	0.668955
Gng7	0.124013	0.257755	0.483573	0.0768534
Diras1	0	0.057846	0.0246376	0.0656324
Slc39a3	3.96869	2.50454	1.58431	0.00527189
Sgta	110.126	97.0634	1.13458	0.377508
Thop1	57.6951	66.7909	0.86382	0.307553
Creb3l3	0.588533	1.51672	0.388784	7.41786e-05
Mir5615-1	0	0	1	1
Mir5615-2	0	0	1	1
Map2k2	68.6029	66.7432	1.02786	0.848918
Zbtb7a	4.51737	5.11373	0.883399	0.420651
Pias4	23.828	26.4808	0.899831	0.478174
[truncated: 22,423 more rows]
